# Supplementary material for: Whole genome sequencing of Streptococcus pneumoniae: development, evaluation and verification of targets for serogroup and serotype prediction using an automated pipeline
Source: PeerJ. 2016 Sep 14;4:e2477. doi: 10.7717/peerj.2477 (PMC5028725; doi:10.7717/peerj.2477)
Supplement: Table S1 [file peerj-04-2477-s002.xlsx]

## Sheet: SupplTb1
Supplementary Table 1: Metadata for isolates in the PneumoCaT Development Set
SAMPLE	ENA Accession Numbers			Year_received	Serotype
	Experiment	Run	Sample
PHESPD0001	ERX1508118	ERR1437741	ERS1193113	2013	12B
PHESPD0002	ERX1508119	ERR1437742	ERS1193114	2013	12B
PHESPD0003	ERX1508120	ERR1437743	ERS1193115	2014	46
PHESPD0004	ERX1508121	ERR1437744	ERS1193116	COPENHAGEN strain	15F
PHESPD0005	ERX1508122	ERR1437745	ERS1193117	COPENHAGEN strain	1
PHESPD0006	ERX1508123	ERR1437746	ERS1193118	COPENHAGEN strain	10A
PHESPD0007	ERX1508124	ERR1437747	ERS1193119	COPENHAGEN strain	10B
PHESPD0008	ERX1508125	ERR1437748	ERS1193120	COPENHAGEN strain	10C
PHESPD0009	ERX1508126	ERR1437749	ERS1193121	COPENHAGEN strain	10F
PHESPD0010	ERX1508127	ERR1437750	ERS1193122	COPENHAGEN strain	11A
PHESPD0011	ERX1508128	ERR1437751	ERS1193123	COPENHAGEN strain	11B
PHESPD0012	ERX1508129	ERR1437752	ERS1193124	COPENHAGEN strain	11C
PHESPD0013	ERX1508130	ERR1437753	ERS1193125	COPENHAGEN strain	11D
PHESPD0014	ERX1508131	ERR1437754	ERS1193126	COPENHAGEN strain	11F
PHESPD0015	ERX1508132	ERR1437755	ERS1193127	COPENHAGEN strain	12A
PHESPD0016	ERX1508133	ERR1437756	ERS1193128	COPENHAGEN strain	12B
PHESPD0017	ERX1508134	ERR1437757	ERS1193129	COPENHAGEN strain	12F
PHESPD0018	ERX1508135	ERR1437758	ERS1193130	COPENHAGEN strain	13
PHESPD0019	ERX1508136	ERR1437759	ERS1193131	COPENHAGEN strain	14
PHESPD0020	ERX1508137	ERR1437760	ERS1193132	COPENHAGEN strain	15A
PHESPD0021	ERX1508138	ERR1437761	ERS1193133	COPENHAGEN strain	15B
PHESPD0022	ERX1508139	ERR1437762	ERS1193134	COPENHAGEN strain	15B/C
PHESPD0023	ERX1508140	ERR1437763	ERS1193135	COPENHAGEN strain	16A
PHESPD0024	ERX1508141	ERR1437764	ERS1193136	COPENHAGEN strain	16F
PHESPD0025	ERX1508142	ERR1437765	ERS1193137	COPENHAGEN strain	17A
PHESPD0026	ERX1508143	ERR1437766	ERS1193138	COPENHAGEN strain	17F
PHESPD0027	ERX1508144	ERR1437767	ERS1193139	COPENHAGEN strain	18A
PHESPD0028	ERX1508145	ERR1437768	ERS1193140	COPENHAGEN strain	18B
PHESPD0029	ERX1508146	ERR1437769	ERS1193141	COPENHAGEN strain	18C
PHESPD0030	ERX1508147	ERR1437770	ERS1193142	COPENHAGEN strain	18F
PHESPD0031	ERX1508148	ERR1437771	ERS1193143	COPENHAGEN strain	19A
PHESPD0032	ERX1508149	ERR1437772	ERS1193144	COPENHAGEN strain	19B
PHESPD0033	ERX1508150	ERR1437773	ERS1193145	COPENHAGEN strain	19C
PHESPD0034	ERX1508151	ERR1437774	ERS1193146	COPENHAGEN strain	19F
PHESPD0035	ERX1508152	ERR1437775	ERS1193147	COPENHAGEN strain	2
PHESPD0036	ERX1508153	ERR1437776	ERS1193148	COPENHAGEN strain	20
PHESPD0037	ERX1508154	ERR1437777	ERS1193149	COPENHAGEN strain	21
PHESPD0038	ERX1508155	ERR1437778	ERS1193150	COPENHAGEN strain	22A
PHESPD0039	ERX1508156	ERR1437779	ERS1193151	COPENHAGEN strain	22F
PHESPD0040	ERX1508157	ERR1437780	ERS1193152	COPENHAGEN strain	23A
PHESPD0041	ERX1508158	ERR1437781	ERS1193153	COPENHAGEN strain	23B
PHESPD0042	ERX1508159	ERR1437782	ERS1193154	COPENHAGEN strain	23F
PHESPD0043	ERX1508160	ERR1437783	ERS1193155	COPENHAGEN strain	24A
PHESPD0044	ERX1508161	ERR1437784	ERS1193156	COPENHAGEN strain	24B
PHESPD0045	ERX1508162	ERR1437785	ERS1193157	COPENHAGEN strain	24F
PHESPD0046	ERX1508163	ERR1437786	ERS1193158	COPENHAGEN strain	25A
PHESPD0047	ERX1508164	ERR1437787	ERS1193159	COPENHAGEN strain	25F
PHESPD0048	ERX1508165	ERR1437788	ERS1193160	COPENHAGEN strain	27
PHESPD0049	ERX1508166	ERR1437789	ERS1193161	COPENHAGEN strain	28A
PHESPD0050	ERX1508167	ERR1437790	ERS1193162	COPENHAGEN strain	28F
PHESPD0051	ERX1508168	ERR1437791	ERS1193163	COPENHAGEN strain	29
PHESPD0052	ERX1508169	ERR1437792	ERS1193164	COPENHAGEN strain	3
PHESPD0053	ERX1508170	ERR1437793	ERS1193165	COPENHAGEN strain	31
PHESPD0054	ERX1508171	ERR1437794	ERS1193166	COPENHAGEN strain	32A
PHESPD0055	ERX1508172	ERR1437795	ERS1193167	COPENHAGEN strain	32F
PHESPD0056	ERX1508173	ERR1437796	ERS1193168	COPENHAGEN strain	33A
PHESPD0057	ERX1508174	ERR1437797	ERS1193169	COPENHAGEN strain	33B
PHESPD0058	ERX1508175	ERR1437798	ERS1193170	COPENHAGEN strain	33C
PHESPD0059	ERX1508176	ERR1437799	ERS1193171	COPENHAGEN strain	33D
PHESPD0060	ERX1508177	ERR1437800	ERS1193172	COPENHAGEN strain	33F
PHESPD0061	ERX1508178	ERR1437801	ERS1193173	COPENHAGEN strain	34
PHESPD0062	ERX1508179	ERR1437802	ERS1193174	COPENHAGEN strain	35A
PHESPD0063	ERX1508180	ERR1437803	ERS1193175	COPENHAGEN strain	35B
PHESPD0064	ERX1508181	ERR1437804	ERS1193176	COPENHAGEN strain	35C
PHESPD0065	ERX1508182	ERR1437805	ERS1193177	COPENHAGEN strain	35F
PHESPD0066	ERX1508183	ERR1437806	ERS1193178	COPENHAGEN strain	36
PHESPD0067	ERX1508184	ERR1437807	ERS1193179	COPENHAGEN strain	37
PHESPD0068	ERX1508185	ERR1437808	ERS1193180	COPENHAGEN strain	38
PHESPD0069	ERX1508186	ERR1437809	ERS1193181	COPENHAGEN strain	39
PHESPD0070	ERX1508187	ERR1437810	ERS1193182	COPENHAGEN strain	4
PHESPD0071	ERX1508188	ERR1437811	ERS1193183	COPENHAGEN strain	40
PHESPD0072	ERX1508189	ERR1437812	ERS1193184	COPENHAGEN strain	41A
PHESPD0073	ERX1508190	ERR1437813	ERS1193185	COPENHAGEN strain	41F
PHESPD0074	ERX1508191	ERR1437814	ERS1193186	COPENHAGEN strain	42
PHESPD0075	ERX1508192	ERR1437815	ERS1193187	COPENHAGEN strain	43
PHESPD0076	ERX1508193	ERR1437816	ERS1193188	COPENHAGEN strain	44
PHESPD0077	ERX1508194	ERR1437817	ERS1193189	COPENHAGEN strain	45
PHESPD0078	ERX1508195	ERR1437818	ERS1193190	COPENHAGEN strain	46
PHESPD0079	ERX1508196	ERR1437819	ERS1193191	COPENHAGEN strain	47A
PHESPD0080	ERX1508197	ERR1437820	ERS1193192	COPENHAGEN strain	47F
PHESPD0081	ERX1508198	ERR1437821	ERS1193193	COPENHAGEN strain	48
PHESPD0082	ERX1508199	ERR1437822	ERS1193194	COPENHAGEN strain	5
PHESPD0083	ERX1508200	ERR1437823	ERS1193195	COPENHAGEN strain	6A
PHESPD0084	ERX1508201	ERR1437824	ERS1193196	COPENHAGEN strain	6B
PHESPD0085	ERX1508202	ERR1437825	ERS1193197	COPENHAGEN strain	6C
PHESPD0086	ERX1508203	ERR1437826	ERS1193198	COPENHAGEN strain	7A
PHESPD0087	ERX1508204	ERR1437827	ERS1193199	COPENHAGEN strain	7B
PHESPD0088	ERX1508205	ERR1437828	ERS1193200	COPENHAGEN strain	7C
PHESPD0089	ERX1508206	ERR1437829	ERS1193201	COPENHAGEN strain	7F
PHESPD0090	ERX1508207	ERR1437830	ERS1193202	COPENHAGEN strain	8
PHESPD0091	ERX1508208	ERR1437831	ERS1193203	COPENHAGEN strain	9A
PHESPD0092	ERX1508209	ERR1437832	ERS1193204	COPENHAGEN strain	9L
PHESPD0093	ERX1508210	ERR1437833	ERS1193205	COPENHAGEN strain	9N
PHESPD0094	ERX1508211	ERR1437834	ERS1193206	COPENHAGEN strain	9V
PHESPD0095	ERX1508212	ERR1437835	ERS1193207	COPENHAGEN strain	6D
PHESPD0096	ERX1508213	ERR1437836	ERS1193208	2003	19F
PHESPD0097	ERX1508214	ERR1437837	ERS1193209	2003	19F
PHESPD0098	ERX1508215	ERR1437838	ERS1193210	2003	9V
PHESPD0099	ERX1508216	ERR1437839	ERS1193211	2003	7F
PHESPD0100	ERX1508217	ERR1437840	ERS1193212	2003	6B
PHESPD0101	ERX1508218	ERR1437841	ERS1193213	2003	14
PHESPD0102	ERX1508219	ERR1437842	ERS1193214	2003	10F
PHESPD0103	ERX1508220	ERR1437843	ERS1193215	2003	23F
PHESPD0104	ERX1508221	ERR1437844	ERS1193216	2003	35F
PHESPD0105	ERX1508222	ERR1437845	ERS1193217	2003	9N
PHESPD0106	ERX1508223	ERR1437846	ERS1193218	2003	1
PHESPD0107	ERX1508224	ERR1437847	ERS1193219	2003	12F
PHESPD0108	ERX1508225	ERR1437848	ERS1193220	2003	15A
PHESPD0109	ERX1508226	ERR1437849	ERS1193221	2003	12F
PHESPD0110	ERX1508227	ERR1437850	ERS1193222	2003	9V
PHESPD0111	ERX1508228	ERR1437851	ERS1193223	2003	9V
PHESPD0112	ERX1508229	ERR1437852	ERS1193224	2003	7F
PHESPD0113	ERX1508230	ERR1437853	ERS1193225	2003	23A
PHESPD0114	ERX1508231	ERR1437854	ERS1193226	2003	16F
PHESPD0115	ERX1508232	ERR1437855	ERS1193227	2003	12F
PHESPD0116	ERX1508233	ERR1437856	ERS1193228	2003	9V
PHESPD0117	ERX1508234	ERR1437857	ERS1193229	2003	24F
PHESPD0118	ERX1508235	ERR1437858	ERS1193230	2003	17F
PHESPD0119	ERX1508236	ERR1437859	ERS1193231	2003	22A
PHESPD0120	ERX1508237	ERR1437860	ERS1193232	2004	18C
PHESPD0121	ERX1508238	ERR1437861	ERS1193233	2004	9V
PHESPD0122	ERX1508239	ERR1437862	ERS1193234	2004	9L
PHESPD0123	ERX1508240	ERR1437863	ERS1193235	2004	5
PHESPD0124	ERX1508241	ERR1437864	ERS1193236	2004	35B
PHESPD0125	ERX1508242	ERR1437865	ERS1193237	2004	9L
PHESPD0126	ERX1508243	ERR1437866	ERS1193238	2004	9L
PHESPD0127	ERX1508244	ERR1437867	ERS1193239	2004	22A
PHESPD0128	ERX1508245	ERR1437868	ERS1193240	2004	9L
PHESPD0129	ERX1508246	ERR1437869	ERS1193241	2004	9L
PHESPD0130	ERX1508247	ERR1437870	ERS1193242	2004	9L
PHESPD0131	ERX1508248	ERR1437871	ERS1193243	2004	46
PHESPD0132	ERX1508249	ERR1437872	ERS1193244	2004	46
PHESPD0133	ERX1508250	ERR1437873	ERS1193245	2004	45
PHESPD0134	ERX1508251	ERR1437874	ERS1193246	2004	9A
PHESPD0135	ERX1508252	ERR1437875	ERS1193247	2004	18B
PHESPD0136	ERX1508253	ERR1437876	ERS1193248	2004	46
PHESPD0137	ERX1508254	ERR1437877	ERS1193249	2004	17A
PHESPD0138	ERX1508255	ERR1437878	ERS1193250	2004	9A
PHESPD0139	ERX1508256	ERR1437879	ERS1193251	2004	9A
PHESPD0140	ERX1508257	ERR1437880	ERS1193252	2004	9L
PHESPD0141	ERX1508258	ERR1437881	ERS1193253	2004	9V
PHESPD0142	ERX1508259	ERR1437882	ERS1193254	2004	15F
PHESPD0143	ERX1508260	ERR1437883	ERS1193255	2004	12A
PHESPD0144	ERX1508261	ERR1437884	ERS1193256	2004	12F
PHESPD0145	ERX1508262	ERR1437885	ERS1193257	2004	7C
PHESPD0146	ERX1508263	ERR1437886	ERS1193258	2004	9L
PHESPD0147	ERX1508264	ERR1437887	ERS1193259	2004	19A
PHESPD0148	ERX1508265	ERR1437888	ERS1193260	2004	38
PHESPD0149	ERX1508266	ERR1437889	ERS1193261	2005	11B
PHESPD0150	ERX1508267	ERR1437890	ERS1193262	2005	25F
PHESPD0151	ERX1508268	ERR1437891	ERS1193263	2005	9V
PHESPD0152	ERX1508269	ERR1437892	ERS1193264	2005	32A
PHESPD0153	ERX1508270	ERR1437893	ERS1193265	2005	9A
PHESPD0154	ERX1508271	ERR1437894	ERS1193266	2005	38
PHESPD0155	ERX1508272	ERR1437895	ERS1193267	2005	15A
PHESPD0156	ERX1508273	ERR1437896	ERS1193268	2005	25F
PHESPD0157	ERX1508274	ERR1437897	ERS1193269	2005	25F
PHESPD0158	ERX1508275	ERR1437898	ERS1193270	2005	25F
PHESPD0159	ERX1508276	ERR1437899	ERS1193271	2005	25F
PHESPD0160	ERX1508277	ERR1437900	ERS1193272	2005	22A
PHESPD0161	ERX1508278	ERR1437901	ERS1193273	2005	38
PHESPD0162	ERX1508279	ERR1437902	ERS1193274	2005	11B
PHESPD0163	ERX1508280	ERR1437903	ERS1193275	2005	27
PHESPD0164	ERX1508281	ERR1437904	ERS1193276	2005	27
PHESPD0165	ERX1508282	ERR1437905	ERS1193277	2005	27
PHESPD0166	ERX1508283	ERR1437906	ERS1193278	2005	11A
PHESPD0167	ERX1508284	ERR1437907	ERS1193279	2005	9V
PHESPD0168	ERX1508285	ERR1437908	ERS1193280	2006	15B
PHESPD0169	ERX1508286	ERR1437909	ERS1193281	2006	25F
PHESPD0170	ERX1508287	ERR1437910	ERS1193282	2006	9V
PHESPD0171	ERX1508288	ERR1437911	ERS1193283	2006	28A
PHESPD0172	ERX1508289	ERR1437912	ERS1193284	2006	15B
PHESPD0173	ERX1508290	ERR1437913	ERS1193285	2006	33F
PHESPD0174	ERX1508291	ERR1437914	ERS1193286	2006	31
PHESPD0175	ERX1508292	ERR1437915	ERS1193287	2006	25F
PHESPD0176	ERX1508293	ERR1437916	ERS1193288	2006	25A
PHESPD0177	ERX1508294	ERR1437917	ERS1193289	2006	33B
PHESPD0178	ERX1508295	ERR1437918	ERS1193290	2006	12A
PHESPD0179	ERX1508296	ERR1437919	ERS1193291	2006	9N
PHESPD0180	ERX1508297	ERR1437920	ERS1193292	2006	9N
PHESPD0181	ERX1508298	ERR1437921	ERS1193293	2007	12F
PHESPD0182	ERX1508299	ERR1437922	ERS1193294	2007	12F
PHESPD0183	ERX1508300	ERR1437923	ERS1193295	2007	12F
PHESPD0184	ERX1508301	ERR1437924	ERS1193296	2007	32F
PHESPD0185	ERX1508302	ERR1437925	ERS1193297	2007	9N
PHESPD0186	ERX1508303	ERR1437926	ERS1193298	2007	35A
PHESPD0187	ERX1508304	ERR1437927	ERS1193299	2007	18A
PHESPD0188	ERX1508305	ERR1437928	ERS1193300	2007	9A
PHESPD0189	ERX1508306	ERR1437929	ERS1193301	2007	9N
PHESPD0190	ERX1508307	ERR1437930	ERS1193302	2007	12A
PHESPD0191	ERX1508308	ERR1437931	ERS1193303	2007	11B
PHESPD0192	ERX1508309	ERR1437932	ERS1193304	2007	32F
PHESPD0193	ERX1508310	ERR1437933	ERS1193305	2007	7B
PHESPD0194	ERX1508311	ERR1437934	ERS1193306	2007	10F
PHESPD0195	ERX1508312	ERR1437935	ERS1193307	2007	25F
PHESPD0196	ERX1508313	ERR1437936	ERS1193308	2007	28F
PHESPD0197	ERX1508314	ERR1437937	ERS1193309	2007	7B
PHESPD0198	ERX1508315	ERR1437938	ERS1193310	2007	22A
PHESPD0199	ERX1508316	ERR1437939	ERS1193311	2007	22A
PHESPD0200	ERX1508317	ERR1437940	ERS1193312	2008	9A
PHESPD0201	ERX1508318	ERR1437941	ERS1193313	2008	7C
PHESPD0202	ERX1508319	ERR1437942	ERS1193314	2008	25F
PHESPD0203	ERX1508320	ERR1437943	ERS1193315	2008	24B
PHESPD0204	ERX1508321	ERR1437944	ERS1193316	2008	15B/C
PHESPD0205	ERX1508322	ERR1437945	ERS1193317	2008	10F
PHESPD0206	ERX1508323	ERR1437946	ERS1193318	2008	12F
PHESPD0207	ERX1508324	ERR1437947	ERS1193319	2008	36
PHESPD0208	ERX1508325	ERR1437948	ERS1193320	2008	7C
PHESPD0209	ERX1508326	ERR1437949	ERS1193321	2008	35C
PHESPD0210	ERX1508327	ERR1437950	ERS1193322	2008	12F
PHESPD0211	ERX1508328	ERR1437951	ERS1193323	2008	7F
PHESPD0212	ERX1508329	ERR1437952	ERS1193324	2008	7F
PHESPD0213	ERX1508330	ERR1437953	ERS1193325	2008	12F
PHESPD0214	ERX1508331	ERR1437954	ERS1193326	2008	11B
PHESPD0215	ERX1508332	ERR1437955	ERS1193327	2008	41A
PHESPD0216	ERX1508333	ERR1437956	ERS1193328	2008	12F
PHESPD0217	ERX1508334	ERR1437957	ERS1193329	2008	41F
PHESPD0218	ERX1508335	ERR1437958	ERS1193330	2008	10F
PHESPD0219	ERX1508336	ERR1437959	ERS1193331	2008	22A
PHESPD0220	ERX1508337	ERR1437960	ERS1193332	2009	38
PHESPD0221	ERX1508338	ERR1437961	ERS1193333	2009	7B
PHESPD0222	ERX1508339	ERR1437962	ERS1193334	2009	22A
PHESPD0223	ERX1508340	ERR1437963	ERS1193335	2009	12F
PHESPD0224	ERX1508341	ERR1437964	ERS1193336	2009	9N
PHESPD0225	ERX1508342	ERR1437965	ERS1193337	2009	9N
PHESPD0226	ERX1508343	ERR1437966	ERS1193338	2009	7F
PHESPD0227	ERX1508344	ERR1437967	ERS1193339	2009	23B
PHESPD0228	ERX1508345	ERR1437968	ERS1193340	2009	12F
PHESPD0229	ERX1508346	ERR1437969	ERS1193341	2009	28A
PHESPD0230	ERX1508347	ERR1437970	ERS1193342	2009	6C
PHESPD0231	ERX1508348	ERR1437971	ERS1193343	2009	7B
PHESPD0232	ERX1508349	ERR1437972	ERS1193344	2009	7C
PHESPD0233	ERX1508350	ERR1437973	ERS1193345	2009	10F
PHESPD0234	ERX1508351	ERR1437974	ERS1193346	2009	33A
PHESPD0235	ERX1508352	ERR1437975	ERS1193347	2009	40
PHESPD0236	ERX1508353	ERR1437976	ERS1193348	2009	25A
PHESPD0237	ERX1508354	ERR1437977	ERS1193349	2009	33A
PHESPD0238	ERX1508355	ERR1437978	ERS1193350	2009	18A
PHESPD0239	ERX1508356	ERR1437979	ERS1193351	2009	22A
PHESPD0240	ERX1508357	ERR1437980	ERS1193352	2009	10F
PHESPD0241	ERX1508358	ERR1437981	ERS1193353	2009	9V
PHESPD0242	ERX1508359	ERR1437982	ERS1193354	2009	11A
PHESPD0243	ERX1508360	ERR1437983	ERS1193355	2009	35B
PHESPD0244	ERX1508361	ERR1437984	ERS1193356	2009	11A
PHESPD0245	ERX1508362	ERR1437985	ERS1193357	2009	11A
PHESPD0246	ERX1508363	ERR1437986	ERS1193358	2010	17F
PHESPD0247	ERX1508364	ERR1437987	ERS1193359	2010	33F
PHESPD0248	ERX1508365	ERR1437988	ERS1193360	2010	23A
PHESPD0249	ERX1508366	ERR1437989	ERS1193361	2010	23F
PHESPD0250	ERX1508367	ERR1437990	ERS1193362	2010	19A
PHESPD0251	ERX1508368	ERR1437991	ERS1193363	2010	9V
PHESPD0252	ERX1508369	ERR1437992	ERS1193364	2010	11A
PHESPD0253	ERX1508370	ERR1437993	ERS1193365	2010	6A
PHESPD0254	ERX1508371	ERR1437994	ERS1193366	2010	7C
PHESPD0255	ERX1508372	ERR1437995	ERS1193367	2010	7C
PHESPD0256	ERX1508373	ERR1437996	ERS1193368	2010	22F
PHESPD0257	ERX1508374	ERR1437997	ERS1193369	2010	12F
PHESPD0258	ERX1508375	ERR1437998	ERS1193370	2010	15A
PHESPD0259	ERX1508376	ERR1437999	ERS1193371	2010	15B
PHESPD0260	ERX1508377	ERR1438000	ERS1193372	2010	24F
PHESPD0261	ERX1508378	ERR1438001	ERS1193373	2010	19F
PHESPD0262	ERX1508379	ERR1438002	ERS1193374	2010	16F
PHESPD0263	ERX1508380	ERR1438003	ERS1193375	2010	11A
PHESPD0264	ERX1508381	ERR1438004	ERS1193376	2010	15B/C
PHESPD0265	ERX1508382	ERR1438005	ERS1193377	2010	6C
PHESPD0266	ERX1508383	ERR1438006	ERS1193378	2010	6B
PHESPD0267	ERX1508384	ERR1438007	ERS1193379	2010	9N
PHESPD0268	ERX1508385	ERR1438008	ERS1193380	2010	10A
PHESPD0269	ERX1508386	ERR1438009	ERS1193381	2010	35F
PHESPD0270	ERX1508387	ERR1438010	ERS1193382	2010	23B
PHESPD0271	ERX1508388	ERR1438011	ERS1193383	2010	18B
PHESPD0272	ERX1508389	ERR1438012	ERS1193384	2010	29
PHESPD0273	ERX1508390	ERR1438013	ERS1193385	2010	48
PHESPD0274	ERX1508391	ERR1438014	ERS1193386	2010	11B
PHESPD0275	ERX1508392	ERR1438015	ERS1193387	2010	7B
PHESPD0276	ERX1508393	ERR1438016	ERS1193388	2010	7C
PHESPD0277	ERX1508394	ERR1438017	ERS1193389	2010	35A
PHESPD0278	ERX1508395	ERR1438018	ERS1193390	2010	28A
PHESPD0279	ERX1508396	ERR1438019	ERS1193391	2010	7F
PHESPD0280	ERX1508397	ERR1438020	ERS1193392	2010	10F
PHESPD0281	ERX1508398	ERR1438021	ERS1193393	2010	7C
PHESPD0282	ERX1508399	ERR1438022	ERS1193394	2010	12B
PHESPD0283	ERX1508400	ERR1438023	ERS1193395	2010	23B
PHESPD0284	ERX1508401	ERR1438024	ERS1193396	2010	28A
PHESPD0285	ERX1508402	ERR1438025	ERS1193397	2010	13
PHESPD0286	ERX1508403	ERR1438026	ERS1193398	2010	10F
PHESPD0287	ERX1508404	ERR1438027	ERS1193399	2010	33F
PHESPD0288	ERX1508405	ERR1438028	ERS1193400	2010	11C
PHESPD0289	ERX1508406	ERR1438029	ERS1193401	2010	10F
PHESPD0290	ERX1508407	ERR1438030	ERS1193402	2010	35A
PHESPD0291	ERX1508408	ERR1438031	ERS1193403	2010	10A
PHESPD0292	ERX1508409	ERR1438032	ERS1193404	2010	28A
PHESPD0293	ERX1508410	ERR1438033	ERS1193405	2010	12F
PHESPD0294	ERX1508411	ERR1438034	ERS1193406	2010	18B
PHESPD0295	ERX1508412	ERR1438035	ERS1193407	2010	27
PHESPD0296	ERX1508413	ERR1438036	ERS1193408	2010	28A
PHESPD0297	ERX1508414	ERR1438037	ERS1193409	2010	7F
PHESPD0298	ERX1508415	ERR1438038	ERS1193410	2010	35B
PHESPD0299	ERX1508416	ERR1438039	ERS1193411	2010	35F
PHESPD0300	ERX1508417	ERR1438040	ERS1193412	2010	7F
PHESPD0301	ERX1508418	ERR1438041	ERS1193413	2010	35B
PHESPD0302	ERX1508419	ERR1438042	ERS1193414	2010	10F
PHESPD0303	ERX1508420	ERR1438043	ERS1193415	2010	35A
PHESPD0304	ERX1508421	ERR1438044	ERS1193416	2010	9N
PHESPD0305	ERX1508422	ERR1438045	ERS1193417	2010	7F
PHESPD0306	ERX1508423	ERR1438046	ERS1193418	2010	35B
PHESPD0307	ERX1508424	ERR1438047	ERS1193419	2010	35B
PHESPD0308	ERX1508425	ERR1438048	ERS1193420	2010	11A
PHESPD0309	ERX1508426	ERR1438049	ERS1193421	2010	35B
PHESPD0310	ERX1508427	ERR1438050	ERS1193422	2010	11A
PHESPD0311	ERX1508428	ERR1438051	ERS1193423	2010	33F
PHESPD0312	ERX1508429	ERR1438052	ERS1193424	2011	11A
PHESPD0313	ERX1508430	ERR1438053	ERS1193425	2011	28A
PHESPD0314	ERX1508431	ERR1438054	ERS1193426	2011	28A
PHESPD0315	ERX1508432	ERR1438055	ERS1193427	2011	11A
PHESPD0316	ERX1508433	ERR1438056	ERS1193428	2011	11A
PHESPD0317	ERX1508434	ERR1438057	ERS1193429	2011	28A
PHESPD0318	ERX1508435	ERR1438058	ERS1193430	2011	7B
PHESPD0319	ERX1508436	ERR1438059	ERS1193431	2011	10F
PHESPD0320	ERX1508437	ERR1438060	ERS1193432	2011	7C
PHESPD0321	ERX1508438	ERR1438061	ERS1193433	2011	10F
PHESPD0322	ERX1508439	ERR1438062	ERS1193434	2011	10F
PHESPD0323	ERX1508440	ERR1438063	ERS1193435	2011	46
PHESPD0324	ERX1508441	ERR1438064	ERS1193436	2011	7F
PHESPD0325	ERX1508442	ERR1438065	ERS1193437	2011	10F
PHESPD0326	ERX1508443	ERR1438066	ERS1193438	2011	28A
PHESPD0327	ERX1508444	ERR1438067	ERS1193439	2011	7B
PHESPD0328	ERX1508445	ERR1438068	ERS1193440	2011	28A
PHESPD0329	ERX1508446	ERR1438069	ERS1193441	2011	10F
PHESPD0330	ERX1508447	ERR1438070	ERS1193442	2011	13
PHESPD0331	ERX1508448	ERR1438071	ERS1193443	2011	31
PHESPD0332	ERX1508449	ERR1438072	ERS1193444	2012	7B
PHESPD0333	ERX1508450	ERR1438073	ERS1193445	2012	10F
PHESPD0334	ERX1508451	ERR1438074	ERS1193446	2012	24B
PHESPD0335	ERX1508452	ERR1438075	ERS1193447	2012	35B
PHESPD0336	ERX1508453	ERR1438076	ERS1193448	2012	10F
PHESPD0337	ERX1508454	ERR1438077	ERS1193449	2012	10F
PHESPD0338	ERX1508455	ERR1438078	ERS1193450	2012	37
PHESPD0339	ERX1508456	ERR1438079	ERS1193451	2012	7C
PHESPD0340	ERX1508457	ERR1438080	ERS1193452	2012	7C
PHESPD0341	ERX1508458	ERR1438081	ERS1193453	2012	35A
PHESPD0342	ERX1508459	ERR1438082	ERS1193454	2012	17A
PHESPD0343	ERX1508460	ERR1438083	ERS1193455	2012	9V
PHESPD0344	ERX1508461	ERR1438084	ERS1193456	2012	37
PHESPD0345	ERX1508462	ERR1438085	ERS1193457	2012	9V
PHESPD0346	ERX1508463	ERR1438086	ERS1193458	2012	9V
PHESPD0347	ERX1508464	ERR1438087	ERS1193459	2012	7C
PHESPD0348	ERX1508465	ERR1438088	ERS1193460	2012	9V
PHESPD0349	ERX1508466	ERR1438089	ERS1193461	2012	7C
PHESPD0350	ERX1508467	ERR1438090	ERS1193462	2012	7C
PHESPD0351	ERX1508468	ERR1438091	ERS1193463	2012	7C
PHESPD0352	ERX1508469	ERR1438092	ERS1193464	2012	9V
PHESPD0353	ERX1508470	ERR1438093	ERS1193465	2012	9V
PHESPD0354	ERX1508471	ERR1438094	ERS1193466	2012	28A
PHESPD0355	ERX1508472	ERR1438095	ERS1193467	2012	37
PHESPD0356	ERX1508473	ERR1438096	ERS1193468	2012	37
PHESPD0357	ERX1508474	ERR1438097	ERS1193469	2012	37
PHESPD0358	ERX1508475	ERR1438098	ERS1193470	2012	7C
PHESPD0359	ERX1508476	ERR1438099	ERS1193471	2012	9V
PHESPD0360	ERX1508477	ERR1438100	ERS1193472	2012	9V
PHESPD0361	ERX1508478	ERR1438101	ERS1193473	2012	15A
PHESPD0362	ERX1508479	ERR1438102	ERS1193474	2012	10F
PHESPD0363	ERX1508480	ERR1438103	ERS1193475	2012	37
PHESPD0364	ERX1508481	ERR1438104	ERS1193476	2012	23F
PHESPD0365	ERX1508482	ERR1438105	ERS1193477	2012	9V
PHESPD0366	ERX1508483	ERR1438106	ERS1193478	2012	9V
PHESPD0367	ERX1508484	ERR1438107	ERS1193479	2012	23F
PHESPD0368	ERX1508485	ERR1438108	ERS1193480	2012	9V
PHESPD0369	ERX1508486	ERR1438109	ERS1193481	2012	28A
PHESPD0370	ERX1508487	ERR1438110	ERS1193482	2013	9V
PHESPD0371	ERX1508488	ERR1438111	ERS1193483	2013	23F
PHESPD0372	ERX1508489	ERR1438112	ERS1193484	2013	9V
PHESPD0373	ERX1508490	ERR1438113	ERS1193485	2013	18F
PHESPD0374	ERX1508491	ERR1438114	ERS1193486	2013	9N
PHESPD0375	ERX1508492	ERR1438115	ERS1193487	2013	9N
PHESPD0376	ERX1508493	ERR1438116	ERS1193488	2013	23F
PHESPD0377	ERX1508494	ERR1438117	ERS1193489	2013	35B
PHESPD0378	ERX1508495	ERR1438118	ERS1193490	2013	10F
PHESPD0379	ERX1508496	ERR1438119	ERS1193491	2013	23F
PHESPD0380	ERX1508497	ERR1438120	ERS1193492	2013	6A
PHESPD0381	ERX1508498	ERR1438121	ERS1193493	2013	6A
PHESPD0382	ERX1508499	ERR1438122	ERS1193494	2013	6A
PHESPD0383	ERX1508500	ERR1438123	ERS1193495	2013	37
PHESPD0384	ERX1508501	ERR1438124	ERS1193496	2013	35B
PHESPD0385	ERX1508502	ERR1438125	ERS1193497	2013	9V
PHESPD0386	ERX1508503	ERR1438126	ERS1193498	2013	6E(6B)
PHESPD0387	ERX1508504	ERR1438127	ERS1193499	2013	23F
PHESPD0388	ERX1508505	ERR1438128	ERS1193500	2013	35A
PHESPD0389	ERX1508506	ERR1438129	ERS1193501	2013	23F
PHESPD0390	ERX1508507	ERR1438130	ERS1193502	2013	6B
PHESPD0391	ERX1508508	ERR1438131	ERS1193503	2013	9V
PHESPD0392	ERX1508509	ERR1438132	ERS1193504	2013	33F
PHESPD0393	ERX1508510	ERR1438133	ERS1193505	2013	16F
PHESPD0394	ERX1508511	ERR1438134	ERS1193506	2013	6A
PHESPD0395	ERX1508512	ERR1438135	ERS1193507	2013	23F
PHESPD0396	ERX1508513	ERR1438136	ERS1193508	2013	23F
PHESPD0397	ERX1508514	ERR1438137	ERS1193509	2013	6B
PHESPD0398	ERX1508515	ERR1438138	ERS1193510	2013	7C
PHESPD0399	ERX1508516	ERR1438139	ERS1193511	2013	33F
PHESPD0400	ERX1508517	ERR1438140	ERS1193512	2013	6A
PHESPD0401	ERX1508518	ERR1438141	ERS1193513	2013	6A
PHESPD0402	ERX1508519	ERR1438142	ERS1193514	2013	6B
PHESPD0403	ERX1508520	ERR1438143	ERS1193515	2013	11A
PHESPD0404	ERX1508521	ERR1438144	ERS1193516	2013	23F
PHESPD0405	ERX1508522	ERR1438145	ERS1193517	2013	10F
PHESPD0406	ERX1508523	ERR1438146	ERS1193518	2013	6E(6B)
PHESPD0407	ERX1508524	ERR1438147	ERS1193519	2013	6E(6B)
PHESPD0408	ERX1508525	ERR1438148	ERS1193520	2013	6E(6B)
PHESPD0409	ERX1508526	ERR1438149	ERS1193521	2013	6E(6B)
PHESPD0410	ERX1508527	ERR1438150	ERS1193522	2013	6E(6B)
PHESPD0411	ERX1508528	ERR1438151	ERS1193523	2013	6E(6B)
PHESPD0412	ERX1508529	ERR1438152	ERS1193524	2013	6E(6B)
PHESPD0413	ERX1508530	ERR1438153	ERS1193525	2013	6B
PHESPD0414	ERX1508531	ERR1438154	ERS1193526	2013	9V
PHESPD0415	ERX1508532	ERR1438155	ERS1193527	2013	6A
PHESPD0416	ERX1508533	ERR1438156	ERS1193528	2013	6A
PHESPD0417	ERX1508534	ERR1438157	ERS1193529	2013	15B/C
PHESPD0418	ERX1508535	ERR1438158	ERS1193530	2013	7B
PHESPD0419	ERX1508536	ERR1438159	ERS1193531	2013	6E(6B)
PHESPD0420	ERX1508537	ERR1438160	ERS1193532	2013	7B
PHESPD0421	ERX1508538	ERR1438161	ERS1193533	2013	6A
PHESPD0422	ERX1508539	ERR1438162	ERS1193534	2013	6C
PHESPD0423	ERX1508540	ERR1438163	ERS1193535	2013	9V
PHESPD0424	ERX1508541	ERR1438164	ERS1193536	2013	23F
PHESPD0425	ERX1508542	ERR1438165	ERS1193537	2013	18A
PHESPD0426	ERX1508543	ERR1438166	ERS1193538	2013	9N
PHESPD0427	ERX1508544	ERR1438167	ERS1193539	2013	6A
PHESPD0428	ERX1508545	ERR1438168	ERS1193540	2013	28A
PHESPD0429	ERX1508546	ERR1438169	ERS1193541	2013	15B/C
PHESPD0430	ERX1508547	ERR1438170	ERS1193542	2013	10A
PHESPD0431	ERX1508548	ERR1438171	ERS1193543	2013	6A
PHESPD0432	ERX1508549	ERR1438172	ERS1193544	2013	15B/C
PHESPD0433	ERX1508550	ERR1438173	ERS1193545	2013	23F
PHESPD0434	ERX1508551	ERR1438174	ERS1193546	2013	15B/C
PHESPD0435	ERX1508552	ERR1438175	ERS1193547	2013	15B/C
PHESPD0436	ERX1508553	ERR1438176	ERS1193548	2013	6A
PHESPD0437	ERX1508554	ERR1438177	ERS1193549	2013	12F
PHESPD0438	ERX1508555	ERR1438178	ERS1193550	2013	15B/C
PHESPD0439	ERX1508556	ERR1438179	ERS1193551	2013	6A
PHESPD0440	ERX1508557	ERR1438180	ERS1193552	2013	10A
PHESPD0441	ERX1508558	ERR1438181	ERS1193553	2013	22F
PHESPD0442	ERX1508559	ERR1438182	ERS1193554	2013	33F
PHESPD0443	ERX1508560	ERR1438183	ERS1193555	2013	10A
PHESPD0444	ERX1508561	ERR1438184	ERS1193556	2013	23F
PHESPD0445	ERX1508562	ERR1438185	ERS1193557	2013	15B/C
PHESPD0446	ERX1508563	ERR1438186	ERS1193558	2013	23F
PHESPD0447	ERX1508564	ERR1438187	ERS1193559	2013	10A
PHESPD0448	ERX1508565	ERR1438188	ERS1193560	2013	23F
PHESPD0449	ERX1508566	ERR1438189	ERS1193561	2013	10A
PHESPD0450	ERX1508567	ERR1438190	ERS1193562	2013	8
PHESPD0451	ERX1508568	ERR1438191	ERS1193563	2013	8
PHESPD0452	ERX1508569	ERR1438192	ERS1193564	2013	15B/C
PHESPD0453	ERX1508570	ERR1438193	ERS1193565	2013	10A
PHESPD0454	ERX1508571	ERR1438194	ERS1193566	2013	6A
PHESPD0455	ERX1508572	ERR1438195	ERS1193567	2013	22F
PHESPD0456	ERX1508573	ERR1438196	ERS1193568	2013	23A
PHESPD0457	ERX1508574	ERR1438197	ERS1193569	2013	6C
PHESPD0458	ERX1508575	ERR1438198	ERS1193570	2013	6C
PHESPD0459	ERX1508576	ERR1438199	ERS1193571	2013	16F
PHESPD0460	ERX1508577	ERR1438200	ERS1193572	2013	6B
PHESPD0461	ERX1508578	ERR1438201	ERS1193573	2013	15B/C
PHESPD0462	ERX1508579	ERR1438202	ERS1193574	2013	6C
PHESPD0463	ERX1508580	ERR1438203	ERS1193575	2013	6B
PHESPD0464	ERX1508581	ERR1438204	ERS1193576	2013	16F
PHESPD0465	ERX1508582	ERR1438205	ERS1193577	2013	23A
PHESPD0466	ERX1508583	ERR1438206	ERS1193578	2013	23B
PHESPD0467	ERX1508584	ERR1438207	ERS1193579	2013	9N
PHESPD0468	ERX1508585	ERR1438208	ERS1193580	2013	23A
PHESPD0469	ERX1508586	ERR1438209	ERS1193581	2013	16F
PHESPD0470	ERX1508587	ERR1438210	ERS1193582	2013	23B
PHESPD0471	ERX1508588	ERR1438211	ERS1193583	2013	11A
PHESPD0472	ERX1508589	ERR1438212	ERS1193584	2013	9N
PHESPD0473	ERX1508590	ERR1438213	ERS1193585	2013	23B
PHESPD0474	ERX1508591	ERR1438214	ERS1193586	2013	6A
PHESPD0475	ERX1508592	ERR1438215	ERS1193587	2013	28F
PHESPD0476	ERX1508593	ERR1438216	ERS1193588	2013	11A
PHESPD0477	ERX1508594	ERR1438217	ERS1193589	2013	6C
PHESPD0478	ERX1508595	ERR1438218	ERS1193590	2013	16F
PHESPD0479	ERX1508596	ERR1438219	ERS1193591	2013	6C
PHESPD0480	ERX1508597	ERR1438220	ERS1193592	2013	11A
PHESPD0481	ERX1508598	ERR1438221	ERS1193593	2013	6C
PHESPD0482	ERX1508599	ERR1438222	ERS1193594	2013	6D
PHESPD0483	ERX1508600	ERR1438223	ERS1193595	2013	23A
PHESPD0484	ERX1508601	ERR1438224	ERS1193596	2013	35B
PHESPD0485	ERX1508602	ERR1438225	ERS1193597	2013	16F
PHESPD0486	ERX1508603	ERR1438226	ERS1193598	2013	3
PHESPD0487	ERX1508604	ERR1438227	ERS1193599	2013	8
PHESPD0488	ERX1508605	ERR1438228	ERS1193600	2013	6A
PHESPD0489	ERX1508606	ERR1438229	ERS1193601	2013	23B1
PHESPD0490	ERX1508607	ERR1438230	ERS1193602	2013	6E(6A)
PHESPD0491	ERX1508608	ERR1438231	ERS1193603	2013	6E(6A)
PHESPD0492	ERX1508609	ERR1438232	ERS1193604	2013	31
PHESPD0493	ERX1508610	ERR1438233	ERS1193605	2013	9N
PHESPD0494	ERX1508611	ERR1438234	ERS1193606	2013	19A
PHESPD0495	ERX1508612	ERR1438235	ERS1193607	2013	22F
PHESPD0496	ERX1508613	ERR1438236	ERS1193608	2013	22F
PHESPD0497	ERX1508614	ERR1438237	ERS1193609	2013	22F
PHESPD0498	ERX1508615	ERR1438238	ERS1193610	2013	8
PHESPD0499	ERX1508616	ERR1438239	ERS1193611	2013	24F
PHESPD0500	ERX1508617	ERR1438240	ERS1193612	2013	15B/C
PHESPD0501	ERX1508618	ERR1438241	ERS1193613	2013	6B
PHESPD0502	ERX1508619	ERR1438242	ERS1193614	2013	35A
PHESPD0503	ERX1508620	ERR1438243	ERS1193615	2013	7F
PHESPD0504	ERX1508621	ERR1438244	ERS1193616	2013	10A
PHESPD0505	ERX1508622	ERR1438245	ERS1193617	2013	38
PHESPD0506	ERX1508623	ERR1438246	ERS1193618	2013	24F
PHESPD0507	ERX1508624	ERR1438247	ERS1193619	2013	35B
PHESPD0508	ERX1508625	ERR1438248	ERS1193620	2013	14
PHESPD0509	ERX1508626	ERR1438249	ERS1193621	2013	34
PHESPD0510	ERX1508627	ERR1438250	ERS1193622	2013	22F
PHESPD0511	ERX1508628	ERR1438251	ERS1193623	2013	15A
PHESPD0512	ERX1508629	ERR1438252	ERS1193624	2013	23A
PHESPD0513	ERX1508630	ERR1438253	ERS1193625	2013	19A
PHESPD0514	ERX1508631	ERR1438254	ERS1193626	2013	12F
PHESPD0515	ERX1508632	ERR1438255	ERS1193627	2013	7F
PHESPD0516	ERX1508633	ERR1438256	ERS1193628	2013	15A
PHESPD0517	ERX1508634	ERR1438257	ERS1193629	2013	21
PHESPD0518	ERX1508635	ERR1438258	ERS1193630	2013	23F
PHESPD0519	ERX1508636	ERR1438259	ERS1193631	2013	24F
PHESPD0520	ERX1508637	ERR1438260	ERS1193632	2013	22F
PHESPD0521	ERX1508638	ERR1438261	ERS1193633	2013	24F
PHESPD0522	ERX1508639	ERR1438262	ERS1193634	2013	16F
PHESPD0523	ERX1508640	ERR1438263	ERS1193635	2013	23B
PHESPD0524	ERX1508641	ERR1438264	ERS1193636	2013	6C
PHESPD0525	ERX1508642	ERR1438265	ERS1193637	2013	7F
PHESPD0526	ERX1508643	ERR1438266	ERS1193638	2013	6C
PHESPD0527	ERX1508644	ERR1438267	ERS1193639	2013	11A
PHESPD0528	ERX1508645	ERR1438268	ERS1193640	2013	7F
PHESPD0529	ERX1508646	ERR1438269	ERS1193641	2013	7F
PHESPD0530	ERX1508647	ERR1438270	ERS1193642	2013	23A
PHESPD0531	ERX1508648	ERR1438271	ERS1193643	2013	6C
PHESPD0532	ERX1508649	ERR1438272	ERS1193644	2013	23B1
PHESPD0533	ERX1508650	ERR1438273	ERS1193645	2013	6C
PHESPD0534	ERX1508651	ERR1438274	ERS1193646	2013	6E(6B)
PHESPD0535	ERX1508652	ERR1438275	ERS1193647	2013	23A
PHESPD0536	ERX1508653	ERR1438276	ERS1193648	2013	23B
PHESPD0537	ERX1508654	ERR1438277	ERS1193649	2013	7F
PHESPD0538	ERX1508655	ERR1438278	ERS1193650	2013	6C
PHESPD0539	ERX1508656	ERR1438279	ERS1193651	2013	35B
PHESPD0540	ERX1508657	ERR1438280	ERS1193652	2013	17F
PHESPD0541	ERX1508658	ERR1438281	ERS1193653	2013	6D
PHESPD0542	ERX1508659	ERR1438282	ERS1193654	2013	35F
PHESPD0543	ERX1508660	ERR1438283	ERS1193655	2013	6B
PHESPD0544	ERX1508661	ERR1438284	ERS1193656	2013	23B
PHESPD0545	ERX1508662	ERR1438285	ERS1193657	2013	10A
PHESPD0546	ERX1508663	ERR1438286	ERS1193658	2013	6B
PHESPD0547	ERX1508664	ERR1438287	ERS1193659	2013	11A
PHESPD0548	ERX1508665	ERR1438288	ERS1193660	2013	6C
PHESPD0549	ERX1508666	ERR1438289	ERS1193661	2013	6E(6B)
PHESPD0550	ERX1508667	ERR1438290	ERS1193662	2013	6E(6B)
PHESPD0551	ERX1508668	ERR1438291	ERS1193663	2013	6E(6B)
PHESPD0552	ERX1508669	ERR1438292	ERS1193664	2013	6E(6B)
PHESPD0553	ERX1508670	ERR1438293	ERS1193665	2013	6E(6B)
PHESPD0554	ERX1508671	ERR1438294	ERS1193666	2013	6E(6B)
PHESPD0555	ERX1508672	ERR1438295	ERS1193667	2013	6E(6B)
PHESPD0556	ERX1508673	ERR1438296	ERS1193668	2013	6E(6B)
PHESPD0557	ERX1508674	ERR1438297	ERS1193669	2013	6E(6B)
PHESPD0558	ERX1508675	ERR1438298	ERS1193670	2013	6E(6B)
PHESPD0559	ERX1508676	ERR1438299	ERS1193671	2013	6E(6B)
PHESPD0560	ERX1508677	ERR1438300	ERS1193672	2013	7F
PHESPD0561	ERX1508678	ERR1438301	ERS1193673	2013	15B/C
PHESPD0562	ERX1508679	ERR1438302	ERS1193674	2013	11A
PHESPD0563	ERX1508680	ERR1438303	ERS1193675	2013	19F
PHESPD0564	ERX1508681	ERR1438304	ERS1193676	2013	6C
PHESPD0565	ERX1508682	ERR1438305	ERS1193677	2013	22F
PHESPD0566	ERX1508683	ERR1438306	ERS1193678	2013	3
PHESPD0567	ERX1508684	ERR1438307	ERS1193679	2013	18C
PHESPD0568	ERX1508685	ERR1438308	ERS1193680	2013	9V
PHESPD0569	ERX1508686	ERR1438309	ERS1193681	2013	11A
PHESPD0570	ERX1508687	ERR1438310	ERS1193682	2013	35F
PHESPD0571	ERX1508688	ERR1438311	ERS1193683	2013	7F
PHESPD0572	ERX1508689	ERR1438312	ERS1193684	2013	23B1
PHESPD0573	ERX1508690	ERR1438313	ERS1193685	2013	23A
PHESPD0574	ERX1508691	ERR1438314	ERS1193686	2013	7F
PHESPD0575	ERX1508692	ERR1438315	ERS1193687	2013	11A
PHESPD0576	ERX1508693	ERR1438316	ERS1193688	2013	19F
PHESPD0577	ERX1508694	ERR1438317	ERS1193689	2013	23B
PHESPD0578	ERX1508695	ERR1438318	ERS1193690	2013	23A
PHESPD0579	ERX1508696	ERR1438319	ERS1193691	2013	15B
PHESPD0580	ERX1508697	ERR1438320	ERS1193692	2013	24F
PHESPD0581	ERX1508698	ERR1438321	ERS1193693	2013	24F
PHESPD0582	ERX1508699	ERR1438322	ERS1193694	2013	19A
PHESPD0583	ERX1508700	ERR1438323	ERS1193695	2013	15A
PHESPD0584	ERX1508701	ERR1438324	ERS1193696	2013	38
PHESPD0585	ERX1508702	ERR1438325	ERS1193697	2013	6E(6B)
PHESPD0586	ERX1508703	ERR1438326	ERS1193698	2013	23B1
PHESPD0587	ERX1508704	ERR1438327	ERS1193699	2013	12B
PHESPD0588	ERX1508705	ERR1438328	ERS1193700	2013	16F
PHESPD0589	ERX1508706	ERR1438329	ERS1193701	2013	15A
PHESPD0590	ERX1508707	ERR1438330	ERS1193702	2013	11A
PHESPD0591	ERX1508708	ERR1438331	ERS1193703	2013	22F
PHESPD0592	ERX1508709	ERR1438332	ERS1193704	2013	12F
PHESPD0593	ERX1508710	ERR1438333	ERS1193705	2013	19A
PHESPD0594	ERX1508711	ERR1438334	ERS1193706	2013	15B
PHESPD0595	ERX1508712	ERR1438335	ERS1193707	2013	15A
PHESPD0596	ERX1508713	ERR1438336	ERS1193708	2013	24F
PHESPD0597	ERX1508714	ERR1438337	ERS1193709	2013	7F
PHESPD0598	ERX1508715	ERR1438338	ERS1193710	2013	22F
PHESPD0599	ERX1508716	ERR1438339	ERS1193711	2013	15B/C
PHESPD0600	ERX1508717	ERR1438340	ERS1193712	2013	19A
PHESPD0601	ERX1508718	ERR1438341	ERS1193713	2013	22F
PHESPD0602	ERX1508719	ERR1438342	ERS1193714	2013	23B
PHESPD0603	ERX1508720	ERR1438343	ERS1193715	2013	24F
PHESPD0604	ERX1508721	ERR1438344	ERS1193716	2013	22F
PHESPD0605	ERX1508722	ERR1438345	ERS1193717	2013	23A
PHESPD0606	ERX1508723	ERR1438346	ERS1193718	2013	6C
PHESPD0607	ERX1508724	ERR1438347	ERS1193719	2013	22F
PHESPD0608	ERX1508725	ERR1438348	ERS1193720	2013	22F
PHESPD0609	ERX1508726	ERR1438349	ERS1193721	2013	23B1
PHESPD0610	ERX1508727	ERR1438350	ERS1193722	2013	19F
PHESPD0611	ERX1508728	ERR1438351	ERS1193723	2013	19F
PHESPD0612	ERX1508729	ERR1438352	ERS1193724	2013	12F
PHESPD0613	ERX1508730	ERR1438353	ERS1193725	2013	22F
PHESPD0614	ERX1508731	ERR1438354	ERS1193726	2013	15A
PHESPD0615	ERX1508732	ERR1438355	ERS1193727	2013	15A
PHESPD0616	ERX1508733	ERR1438356	ERS1193728	2013	6C
PHESPD0617	ERX1508734	ERR1438357	ERS1193729	2013	6C
PHESPD0618	ERX1508735	ERR1438358	ERS1193730	2013	15A
PHESPD0619	ERX1508736	ERR1438359	ERS1193731	2013	15A
PHESPD0620	ERX1508737	ERR1438360	ERS1193732	2013	6C
PHESPD0621	ERX1508738	ERR1438361	ERS1193733	2013	23B
PHESPD0622	ERX1508739	ERR1438362	ERS1193734	2013	7F
PHESPD0623	ERX1508740	ERR1438363	ERS1193735	2013	17F
PHESPD0624	ERX1508741	ERR1438364	ERS1193736	2013	17F
PHESPD0625	ERX1508742	ERR1438365	ERS1193737	2013	35B
PHESPD0626	ERX1508743	ERR1438366	ERS1193738	2013	7F
PHESPD0627	ERX1508744	ERR1438367	ERS1193739	2013	23A
PHESPD0628	ERX1508745	ERR1438368	ERS1193740	2013	15B
PHESPD0629	ERX1508746	ERR1438369	ERS1193741	2013	15A
PHESPD0630	ERX1508747	ERR1438370	ERS1193742	2013	11A
PHESPD0631	ERX1508748	ERR1438371	ERS1193743	2013	22F
PHESPD0632	ERX1508749	ERR1438372	ERS1193744	2013	17F
PHESPD0633	ERX1508750	ERR1438373	ERS1193745	2013	19A
PHESPD0634	ERX1508751	ERR1438374	ERS1193746	2013	23A
PHESPD0635	ERX1508752	ERR1438375	ERS1193747	2013	33F
PHESPD0636	ERX1508753	ERR1438376	ERS1193748	2013	22F
PHESPD0637	ERX1508754	ERR1438377	ERS1193749	2013	35B
PHESPD0638	ERX1508755	ERR1438378	ERS1193750	2013	24B
PHESPD0639	ERX1508756	ERR1438379	ERS1193751	2013	11A
PHESPD0640	ERX1508757	ERR1438380	ERS1193752	2013	12F
PHESPD0641	ERX1508758	ERR1438381	ERS1193753	2013	7F
PHESPD0642	ERX1508759	ERR1438382	ERS1193754	2013	38
PHESPD0643	ERX1508760	ERR1438383	ERS1193755	2013	7F
PHESPD0644	ERX1508761	ERR1438384	ERS1193756	2013	24B
PHESPD0645	ERX1508762	ERR1438385	ERS1193757	2013	23A
PHESPD0646	ERX1508763	ERR1438386	ERS1193758	2013	23A
PHESPD0647	ERX1508764	ERR1438387	ERS1193759	2013	22F
PHESPD0648	ERX1508765	ERR1438388	ERS1193760	2013	15A
PHESPD0649	ERX1508766	ERR1438389	ERS1193761	2013	24F
PHESPD0650	ERX1508767	ERR1438390	ERS1193762	2013	19A
PHESPD0651	ERX1508768	ERR1438391	ERS1193763	2013	38
PHESPD0652	ERX1508769	ERR1438392	ERS1193764	2013	19F
PHESPD0653	ERX1508770	ERR1438393	ERS1193765	2013	17F
PHESPD0654	ERX1508771	ERR1438394	ERS1193766	2013	15B/C
PHESPD0655	ERX1508772	ERR1438395	ERS1193767	2013	19A
PHESPD0656	ERX1508773	ERR1438396	ERS1193768	2013	17F
PHESPD0657	ERX1508774	ERR1438397	ERS1193769	2013	12F
PHESPD0658	ERX1508775	ERR1438398	ERS1193770	2013	35B
PHESPD0659	ERX1508776	ERR1438399	ERS1193771	2013	7F
PHESPD0660	ERX1508777	ERR1438400	ERS1193772	2013	22F
PHESPD0661	ERX1508778	ERR1438401	ERS1193773	2013	15B
PHESPD0662	ERX1508779	ERR1438402	ERS1193774	2013	15B
PHESPD0663	ERX1508780	ERR1438403	ERS1193775	2013	7F
PHESPD0664	ERX1508781	ERR1438404	ERS1193776	2013	11A
PHESPD0665	ERX1508782	ERR1438405	ERS1193777	2013	23A
PHESPD0666	ERX1508783	ERR1438406	ERS1193778	2013	35F
PHESPD0667	ERX1508784	ERR1438407	ERS1193779	2013	6C
PHESPD0668	ERX1508785	ERR1438408	ERS1193780	2013	22F
PHESPD0669	ERX1508786	ERR1438409	ERS1193781	2013	22F
PHESPD0670	ERX1508787	ERR1438410	ERS1193782	2013	11A
PHESPD0671	ERX1508788	ERR1438411	ERS1193783	2013	33F
PHESPD0672	ERX1508789	ERR1438412	ERS1193784	2013	23A
PHESPD0673	ERX1508790	ERR1438413	ERS1193785	2013	22F
PHESPD0674	ERX1508791	ERR1438414	ERS1193786	2013	16F
PHESPD0675	ERX1508792	ERR1438415	ERS1193787	2013	19A
PHESPD0676	ERX1508793	ERR1438416	ERS1193788	2013	24F
PHESPD0677	ERX1508794	ERR1438417	ERS1193789	2013	23B
PHESPD0678	ERX1508795	ERR1438418	ERS1193790	2013	19A
PHESPD0679	ERX1508796	ERR1438419	ERS1193791	2013	24F
PHESPD0680	ERX1508797	ERR1438420	ERS1193792	2013	12F
PHESPD0681	ERX1508798	ERR1438421	ERS1193793	2013	15B/C
PHESPD0682	ERX1508799	ERR1438422	ERS1193794	2013	19F
PHESPD0683	ERX1508800	ERR1438423	ERS1193795	2013	33F
PHESPD0684	ERX1508801	ERR1438424	ERS1193796	2013	35B
PHESPD0685	ERX1508802	ERR1438425	ERS1193797	2013	35B
PHESPD0686	ERX1508803	ERR1438426	ERS1193798	2013	22F
PHESPD0687	ERX1508804	ERR1438427	ERS1193799	2013	35F
PHESPD0688	ERX1508805	ERR1438428	ERS1193800	2013	35F
PHESPD0689	ERX1508806	ERR1438429	ERS1193801	2013	12F
PHESPD0690	ERX1508807	ERR1438430	ERS1193802	2013	11A
PHESPD0691	ERX1508808	ERR1438431	ERS1193803	2013	22F
PHESPD0692	ERX1508809	ERR1438432	ERS1193804	2013	19A
PHESPD0693	ERX1508810	ERR1438433	ERS1193805	2013	35B
PHESPD0694	ERX1508811	ERR1438434	ERS1193806	2013	23A
PHESPD0695	ERX1508812	ERR1438435	ERS1193807	2013	33F
PHESPD0696	ERX1508813	ERR1438436	ERS1193808	2013	24F
PHESPD0697	ERX1508814	ERR1438437	ERS1193809	2013	22F
PHESPD0698	ERX1508815	ERR1438438	ERS1193810	2013	23A
PHESPD0699	ERX1508816	ERR1438439	ERS1193811	2013	19A
PHESPD0700	ERX1508817	ERR1438440	ERS1193812	2013	19A
PHESPD0701	ERX1508818	ERR1438441	ERS1193813	2013	23B1
PHESPD0702	ERX1508819	ERR1438442	ERS1193814	2013	35F
PHESPD0703	ERX1508820	ERR1438443	ERS1193815	2013	33F
PHESPD0704	ERX1508821	ERR1438444	ERS1193816	2013	24F
PHESPD0705	ERX1508822	ERR1438445	ERS1193817	2013	23A
PHESPD0706	ERX1508823	ERR1438446	ERS1193818	2013	23B1
PHESPD0707	ERX1508824	ERR1438447	ERS1193819	2013	16F
PHESPD0708	ERX1508825	ERR1438448	ERS1193820	2013	15A
PHESPD0709	ERX1508826	ERR1438449	ERS1193821	2013	19A
PHESPD0710	ERX1508827	ERR1438450	ERS1193822	2013	22F
PHESPD0711	ERX1508828	ERR1438451	ERS1193823	2013	11A
PHESPD0712	ERX1508829	ERR1438452	ERS1193824	2013	17F
PHESPD0713	ERX1508830	ERR1438453	ERS1193825	2013	19A
PHESPD0714	ERX1508831	ERR1438454	ERS1193826	2013	19F
PHESPD0715	ERX1508832	ERR1438455	ERS1193827	2013	19F
PHESPD0716	ERX1508833	ERR1438456	ERS1193828	2013	24F
PHESPD0717	ERX1508834	ERR1438457	ERS1193829	2013	15B
PHESPD0718	ERX1508835	ERR1438458	ERS1193830	2013	19A
PHESPD0719	ERX1508836	ERR1438459	ERS1193831	2013	19A
PHESPD0720	ERX1508837	ERR1438460	ERS1193832	2013	12F
PHESPD0721	ERX1508838	ERR1438461	ERS1193833	2013	23B1
PHESPD0722	ERX1508839	ERR1438462	ERS1193834	2013	11A
PHESPD0723	ERX1508840	ERR1438463	ERS1193835	2013	19A
PHESPD0724	ERX1508841	ERR1438464	ERS1193836	2013	11A
PHESPD0725	ERX1508842	ERR1438465	ERS1193837	2013	17F
PHESPD0726	ERX1508843	ERR1438466	ERS1193838	2013	19A
PHESPD0727	ERX1508844	ERR1438467	ERS1193839	2013	19A
PHESPD0728	ERX1508845	ERR1438468	ERS1193840	2013	17F
PHESPD0729	ERX1508846	ERR1438469	ERS1193841	2013	23A
PHESPD0730	ERX1508847	ERR1438470	ERS1193842	2013	33F
PHESPD0731	ERX1508848	ERR1438471	ERS1193843	2013	19F
PHESPD0732	ERX1508849	ERR1438472	ERS1193844	2013	17F
PHESPD0733	ERX1508850	ERR1438473	ERS1193845	2013	19A
PHESPD0734	ERX1508851	ERR1438474	ERS1193846	2013	38
PHESPD0735	ERX1508852	ERR1438475	ERS1193847	2013	23B
PHESPD0736	ERX1508853	ERR1438476	ERS1193848	2013	22F
PHESPD0737	ERX1508854	ERR1438477	ERS1193849	2013	35F
PHESPD0738	ERX1508855	ERR1438478	ERS1193850	2013	7B
PHESPD0739	ERX1508856	ERR1438479	ERS1193851	2013	35B
PHESPD0740	ERX1508857	ERR1438480	ERS1193852	2013	38
PHESPD0741	ERX1508858	ERR1438481	ERS1193853	2013	33F
PHESPD0742	ERX1508859	ERR1438482	ERS1193854	2013	33F
PHESPD0743	ERX1508860	ERR1438483	ERS1193855	2013	33F
PHESPD0744	ERX1508861	ERR1438484	ERS1193856	2013	35F
PHESPD0745	ERX1508862	ERR1438485	ERS1193857	2013	38
PHESPD0746	ERX1508863	ERR1438486	ERS1193858	2013	15B/C
PHESPD0747	ERX1508864	ERR1438487	ERS1193859	2013	38
PHESPD0748	ERX1508865	ERR1438488	ERS1193860	2013	38
PHESPD0749	ERX1508866	ERR1438489	ERS1193861	2014	23A
PHESPD0750	ERX1508867	ERR1438490	ERS1193862	2014	19A
PHESPD0751	ERX1508868	ERR1438491	ERS1193863	2014	8
PHESPD0752	ERX1508869	ERR1438492	ERS1193864	2014	12F
PHESPD0753	ERX1508870	ERR1438493	ERS1193865	2014	24F
PHESPD0754	ERX1508871	ERR1438494	ERS1193866	2014	23B
PHESPD0755	ERX1508872	ERR1438495	ERS1193867	2014	23A
PHESPD0756	ERX1508873	ERR1438496	ERS1193868	2014	15A
PHESPD0757	ERX1508874	ERR1438497	ERS1193869	2014	31
PHESPD0758	ERX1508875	ERR1438498	ERS1193870	2014	19F
PHESPD0759	ERX1508876	ERR1438499	ERS1193871	2014	23B1
PHESPD0760	ERX1508877	ERR1438500	ERS1193872	2014	23B
PHESPD0761	ERX1508878	ERR1438501	ERS1193873	NCTC strain	4
PHESPD0762	ERX1508879	ERR1438502	ERS1193874	NCTC strain	5
PHESPD0763	ERX1508880	ERR1438503	ERS1193875	NCTC strain	7F
PHESPD0764	ERX1508881	ERR1438504	ERS1193876	NCTC strain	7A
PHESPD0765	ERX1508882	ERR1438505	ERS1193877	NCTC strain	7B
PHESPD0766	ERX1508883	ERR1438506	ERS1193878	NCTC strain	7C
PHESPD0767	ERX1508884	ERR1438507	ERS1193879	NCTC strain	9A
PHESPD0768	ERX1508885	ERR1438508	ERS1193880	NCTC strain	9N
PHESPD0769	ERX1508886	ERR1438509	ERS1193881	NCTC strain	9V
PHESPD0770	ERX1508887	ERR1438510	ERS1193882	NCTC strain	10F
PHESPD0771	ERX1508888	ERR1438511	ERS1193883	NCTC strain	10A
PHESPD0772	ERX1508889	ERR1438512	ERS1193884	NCTC strain	12F
PHESPD0773	ERX1508890	ERR1438513	ERS1193885	NCTC strain	14
PHESPD0774	ERX1508891	ERR1438514	ERS1193886	NCTC strain	15B
PHESPD0775	ERX1508892	ERR1438515	ERS1193887	NCTC strain	17F
PHESPD0776	ERX1508893	ERR1438516	ERS1193888	NCTC strain	18C
PHESPD0777	ERX1508894	ERR1438517	ERS1193889	NCTC strain	19F
PHESPD0778	ERX1508895	ERR1438518	ERS1193890	NCTC strain	19A
PHESPD0779	ERX1508896	ERR1438519	ERS1193891	NCTC strain	20
PHESPD0780	ERX1508897	ERR1438520	ERS1193892	NCTC strain	22F
PHESPD0781	ERX1508898	ERR1438521	ERS1193893	NCTC strain	23F
PHESPD0782	ERX1508899	ERR1438522	ERS1193894	NCTC strain	15B/C
PHESPD0783	ERX1508900	ERR1438523	ERS1193895	NCTC strain	1
PHESPD0784	ERX1508901	ERR1438524	ERS1193896	NCTC strain	2
PHESPD0785	ERX1508902	ERR1438525	ERS1193897	NCTC strain	3
PHESPD0786	ERX1508903	ERR1438526	ERS1193898	2000	17F
PHESPD0787	ERX1508904	ERR1438527	ERS1193899	2000	24F
PHESPD0788	ERX1508905	ERR1438528	ERS1193900	2000	11A
PHESPD0789	ERX1508906	ERR1438529	ERS1193901	2000	33F
PHESPD0790	ERX1508907	ERR1438530	ERS1193902	2000	10F
PHESPD0791	ERX1508908	ERR1438531	ERS1193903	2000	10A
PHESPD0792	ERX1508909	ERR1438532	ERS1193904	2000	19A
PHESPD0793	ERX1508910	ERR1438533	ERS1193905	2000	1
PHESPD0794	ERX1508911	ERR1438534	ERS1193906	2000	23F
PHESPD0795	ERX1508912	ERR1438535	ERS1193907	2000	7F
PHESPD0796	ERX1508913	ERR1438536	ERS1193908	2000	12F
PHESPD0797	ERX1508914	ERR1438537	ERS1193909	2000	35F
PHESPD0798	ERX1508915	ERR1438538	ERS1193910	2000	4
PHESPD0799	ERX1508916	ERR1438539	ERS1193911	2000	22F
PHESPD0800	ERX1508917	ERR1438540	ERS1193912	2000	18C
PHESPD0801	ERX1508918	ERR1438541	ERS1193913	2000	20
PHESPD0802	ERX1508919	ERR1438542	ERS1193914	2000	8
PHESPD0803	ERX1508920	ERR1438543	ERS1193915	2000	9V
PHESPD0804	ERX1508921	ERR1438544	ERS1193916	2000	3
PHESPD0805	ERX1508922	ERR1438545	ERS1193917	2000	14
PHESPD0806	ERX1508923	ERR1438546	ERS1193918	2000	19F
PHESPD0807	ERX1508924	ERR1438547	ERS1193919	1999	38
PHESPD0808	ERX1508925	ERR1438548	ERS1193920	1999	31
PHESPD0809	ERX1508926	ERR1438549	ERS1193921	1999	35B
PHESPD0810	ERX1508927	ERR1438550	ERS1193922	1999	21
PHESPD0811	ERX1508928	ERR1438551	ERS1193923	1999	34
PHESPD0812	ERX1508929	ERR1438552	ERS1193924	1999	23A
PHESPD0813	ERX1508930	ERR1438553	ERS1193925	1999	39
PHESPD0814	ERX1508931	ERR1438554	ERS1193926	1998	38
PHESPD0815	ERX1508932	ERR1438555	ERS1193927	1999	35B
PHESPD0816	ERX1508933	ERR1438556	ERS1193928	1999	41A
PHESPD0817	ERX1508934	ERR1438557	ERS1193929	2006	31
PHESPD0818	ERX1508935	ERR1438558	ERS1193930	2010	11A
PHESPD0819	ERX1508936	ERR1438559	ERS1193931	2010	11A
PHESPD0820	ERX1508937	ERR1438560	ERS1193932	2010	6B
PHESPD0821	ERX1508938	ERR1438561	ERS1193933	2010	11A
PHESPD0822	ERX1508939	ERR1438562	ERS1193934	2010	11A
PHESPD0823	ERX1508940	ERR1438563	ERS1193935	2010	6C
PHESPD0824	ERX1508941	ERR1438564	ERS1193936	2010	16F
PHESPD0825	ERX1508942	ERR1438565	ERS1193937	2010	31
PHESPD0826	ERX1508943	ERR1438566	ERS1193938	2011	24B
PHESPD0827	ERX1508944	ERR1438567	ERS1193939	2011	28F
PHESPD0828	ERX1508945	ERR1438568	ERS1193940	2011	33B
PHESPD0829	ERX1508946	ERR1438569	ERS1193941	2011	33C
PHESPD0830	ERX1508947	ERR1438570	ERS1193942	2011	33B
PHESPD0831	ERX1508948	ERR1438571	ERS1193943	2011	35A
PHESPD0832	ERX1508949	ERR1438572	ERS1193944	2013	42
PHESPD0833	ERX1508950	ERR1438573	ERS1193945	2013	7C
PHESPD0834	ERX1508951	ERR1438574	ERS1193946	2013	35B
PHESPD0835	ERX1508952	ERR1438575	ERS1193947	2013	35B
PHESPD0836	ERX1508953	ERR1438576	ERS1193948	2013	35B
PHESPD0837	ERX1508954	ERR1438577	ERS1193949	2013	35B
PHESPD0838	ERX1508955	ERR1438578	ERS1193950	2013	15B/C
PHESPD0839	ERX1508956	ERR1438579	ERS1193951	2013	11A
PHESPD0840	ERX1508957	ERR1438580	ERS1193952	2013	6D
PHESPD0841	ERX1508958	ERR1438581	ERS1193953	2013	6D
PHESPD0842	ERX1508959	ERR1438582	ERS1193954	2003	6A
PHESPD0843	ERX1508960	ERR1438583	ERS1193955	2013	6C
PHESPD0844	ERX1508961	ERR1438584	ERS1193956	2010	7B
PHESPD0845	ERX1508962	ERR1438585	ERS1193957	2011	7B
PHESPD0846	ERX1508963	ERR1438586	ERS1193958	2012	Novel 7
PHESPD0847	ERX1508964	ERR1438587	ERS1193959	2007	10B
PHESPD0848	ERX1508965	ERR1438588	ERS1193960	2003	19F
PHESPD0849	ERX1508966	ERR1438589	ERS1193961	2013	19A
PHESPD0850	ERX1508967	ERR1438590	ERS1193962	2007	23B
PHESPD0851	ERX1508968	ERR1438591	ERS1193963	2007	23B
PHESPD0852	ERX1508969	ERR1438592	ERS1193964	2010	23B
PHESPD0853	ERX1508970	ERR1438593	ERS1193965	2010	23B
PHESPD0854	ERX1508971	ERR1438594	ERS1193966	2013	23B1
PHESPD0855	ERX1508972	ERR1438595	ERS1193967	2006	2
PHESPD0856	ERX1508973	ERR1438596	ERS1193968	2013	23B1
PHESPD0857	ERX1508974	ERR1438597	ERS1193969	2013	23B1
PHESPD0858	ERX1508975	ERR1438598	ERS1193970	2014	23B1
PHESPD0859	ERX1508976	ERR1438599	ERS1193971	2014	23B1
PHESPD0860	ERX1508977	ERR1438600	ERS1193972	2014	23B1
PHESPD0861	ERX1508978	ERR1438601	ERS1193973	2014	23B1
PHESPD0862	ERX1508979	ERR1438602	ERS1193974	2014	23B1
PHESPD0863	ERX1508980	ERR1438603	ERS1193975	2014	23B1
PHESPD0864	ERX1508981	ERR1438604	ERS1193976	2014	23B1
PHESPD0865	ERX1508982	ERR1438605	ERS1193977	2014	23B1
PHESPD0866	ERX1508983	ERR1438606	ERS1193978	2014	23B1
PHESPD0867	ERX1508984	ERR1438607	ERS1193979	2014	23B1
PHESPD0868	ERX1508985	ERR1438608	ERS1193980	2014	23B1
PHESPD0869	ERX1508986	ERR1438609	ERS1193981	2014	23B
PHESPD0870	ERX1508987	ERR1438610	ERS1193982	2013	33F
PHESPD0871	ERX1508988	ERR1438611	ERS1193983	2013	35B
