# Supplementary material for: Whole genome sequencing of Streptococcus pneumoniae: development, evaluation and verification of targets for serogroup and serotype prediction using an automated pipeline
Source: PeerJ. 2016 Sep 14;4:e2477. doi: 10.7717/peerj.2477 (PMC5028725; doi:10.7717/peerj.2477)
Supplement: Table S2 [file peerj-04-2477-s003.xlsx]

## Sheet: SupplTb2
Supplementary table 2: Metadata for isolates in the UK PneumoCaT Validation Set
SAMPLE	ENA Accession Numbers			Year_received	Final Lab Serotype	Final WGS Serotype
	Experiment	Run	Sample
PHESPV0001	ERX1508989	ERR1438612	ERS1193984	2004	18F	3
PHESPV0002	ERX1508990	ERR1438613	ERS1193985	2004	NOVEL PATTERN	NOVEL
PHESPV0003	ERX1508991	ERR1438614	ERS1193986	2004	18F	18F
PHESPV0004	ERX1508992	ERR1438615	ERS1193987	2004	33C	Failed
PHESPV0005	ERX1508993	ERR1438616	ERS1193988	2005	48	48
PHESPV0006	ERX1508994	ERR1438617	ERS1193989	2005	48	48
PHESPV0007	ERX1508995	ERR1438618	ERS1193990	2005	48	48
PHESPV0008	ERX1508996	ERR1438619	ERS1193991	2005	48	48
PHESPV0009	ERX1508997	ERR1438620	ERS1193992	2005	36	36
PHESPV0010	ERX1508998	ERR1438621	ERS1193993	2005	NTR	Failed
PHESPV0011	ERX1508999	ERR1438622	ERS1193994	2005	18F	18F
PHESPV0012	ERX1509000	ERR1438623	ERS1193995	2005	09A	09V
PHESPV0013	ERX1509001	ERR1438624	ERS1193996	2006	09A	09V
PHESPV0014	ERX1509002	ERR1438625	ERS1193997	2006	Serogroup 9	09V
PHESPV0015	ERX1509003	ERR1438626	ERS1193998	2007	24F	Serogroup 24
PHESPV0016	ERX1509004	ERR1438627	ERS1193999	2007	12B	12F
PHESPV0017	ERX1509005	ERR1438628	ERS1194000	2007	24F	Serogroup 24
PHESPV0018	ERX1509006	ERR1438629	ERS1194001	2007	16F	16F
PHESPV0019	ERX1509007	ERR1438630	ERS1194002	2007	38	38
PHESPV0020	ERX1509008	ERR1438631	ERS1194003	2007	31	31
PHESPV0021	ERX1509009	ERR1438632	ERS1194004	2007	48	48
PHESPV0022	ERX1509010	ERR1438633	ERS1194005	2008	18B	18B
PHESPV0023	ERX1509011	ERR1438634	ERS1194006	2008	18F	18F
PHESPV0024	ERX1509012	ERR1438635	ERS1194007	2008	35B	35B
PHESPV0025	ERX1509013	ERR1438636	ERS1194008	2009	07A	07F
PHESPV0026	ERX1509014	ERR1438637	ERS1194009	2009	28A	28A
PHESPV0027	ERX1509015	ERR1438638	ERS1194010	2009	09A	09V
PHESPV0028	ERX1509016	ERR1438639	ERS1194011	2009	28A	28A
PHESPV0029	ERX1509017	ERR1438640	ERS1194012	2009	18C	18C
PHESPV0030	ERX1509018	ERR1438641	ERS1194013	2010	19A	19A
PHESPV0031	ERX1509019	ERR1438642	ERS1194014	2010	19A	19A
PHESPV0032	ERX1509020	ERR1438643	ERS1194015	2010	19A	19A
PHESPV0033	ERX1509021	ERR1438644	ERS1194016	2010	19A	19A
PHESPV0034	ERX1509022	ERR1438645	ERS1194017	2010	19A	19A
PHESPV0035	ERX1509023	ERR1438646	ERS1194018	2010	19A	19A
PHESPV0036	ERX1509024	ERR1438647	ERS1194019	2010	19A	19A
PHESPV0037	ERX1509025	ERR1438648	ERS1194020	2010	19A	19A
PHESPV0038	ERX1509026	ERR1438649	ERS1194021	2010	19A	19A
PHESPV0039	ERX1509027	ERR1438650	ERS1194022	2010	19A	19A
PHESPV0040	ERX1509028	ERR1438651	ERS1194023	2010	19A	19A
PHESPV0041	ERX1509029	ERR1438652	ERS1194024	2010	19A	19A
PHESPV0042	ERX1509030	ERR1438653	ERS1194025	2010	19A	19A
PHESPV0043	ERX1509031	ERR1438654	ERS1194026	2010	19A	19A
PHESPV0044	ERX1509032	ERR1438655	ERS1194027	2010	19A	19A
PHESPV0045	ERX1509033	ERR1438656	ERS1194028	2010	19A	19A
PHESPV0046	ERX1509034	ERR1438657	ERS1194029	2010	12F	12F
PHESPV0047	ERX1509035	ERR1438658	ERS1194030	2010	22F	22F
PHESPV0048	ERX1509036	ERR1438659	ERS1194031	2010	06C	06C
PHESPV0049	ERX1509037	ERR1438660	ERS1194032	2010	07F	07F
PHESPV0050	ERX1509038	ERR1438661	ERS1194033	2010	19A	19A
PHESPV0051	ERX1509039	ERR1438662	ERS1194034	2010	09N	09N
PHESPV0052	ERX1509040	ERR1438663	ERS1194035	2010	19A	19A
PHESPV0053	ERX1509041	ERR1438664	ERS1194036	2010	3	3
PHESPV0054	ERX1509042	ERR1438665	ERS1194037	2010	06C	06C
PHESPV0055	ERX1509043	ERR1438666	ERS1194038	2010	06C	06C
PHESPV0056	ERX1509044	ERR1438667	ERS1194039	2010	19A	19A
PHESPV0057	ERX1509045	ERR1438668	ERS1194040	2010	8	8
PHESPV0058	ERX1509046	ERR1438669	ERS1194041	2010	19A	19A
PHESPV0059	ERX1509047	ERR1438670	ERS1194042	2010	11A	11A
PHESPV0060	ERX1509048	ERR1438671	ERS1194043	2010	19A	19A
PHESPV0061	ERX1509049	ERR1438672	ERS1194044	2010	09N	09N
PHESPV0062	ERX1509050	ERR1438673	ERS1194045	2010	19A	19A
PHESPV0063	ERX1509051	ERR1438674	ERS1194046	2010	35F	35F
PHESPV0064	ERX1509052	ERR1438675	ERS1194047	2010	21	21
PHESPV0065	ERX1509053	ERR1438676	ERS1194048	2010	19A	19A
PHESPV0066	ERX1509054	ERR1438677	ERS1194049	2010	22F	22F
PHESPV0067	ERX1509055	ERR1438678	ERS1194050	2010	09V	09V
PHESPV0068	ERX1509056	ERR1438679	ERS1194051	2010	19A	19A
PHESPV0069	ERX1509057	ERR1438680	ERS1194052	2010	09N	09N
PHESPV0070	ERX1509058	ERR1438681	ERS1194053	2010	06D	06D
PHESPV0071	ERX1509059	ERR1438682	ERS1194054	2010	27	27
PHESPV0072	ERX1509060	ERR1438683	ERS1194055	2010	06A	06A
PHESPV0073	ERX1509061	ERR1438684	ERS1194056	2010	19A	19A
PHESPV0074	ERX1509062	ERR1438685	ERS1194057	2010	19A	19A
PHESPV0075	ERX1509063	ERR1438686	ERS1194058	2010	19A	19A
PHESPV0076	ERX1509064	ERR1438687	ERS1194059	2010	39	39
PHESPV0077	ERX1509065	ERR1438688	ERS1194060	2010	06C	06C
PHESPV0078	ERX1509066	ERR1438689	ERS1194061	2010	06A	06A
PHESPV0079	ERX1509067	ERR1438690	ERS1194062	2010	07F	07F
PHESPV0080	ERX1509068	ERR1438691	ERS1194063	2010	3	3
PHESPV0081	ERX1509069	ERR1438692	ERS1194064	2010	15C	15B/C
PHESPV0082	ERX1509070	ERR1438693	ERS1194065	2010	09N	09N
PHESPV0083	ERX1509071	ERR1438694	ERS1194066	2010	1	1
PHESPV0084	ERX1509072	ERR1438695	ERS1194067	2010	33F	33F
PHESPV0085	ERX1509073	ERR1438696	ERS1194068	2010	22F	22F
PHESPV0086	ERX1509074	ERR1438697	ERS1194069	2010	09N	09N
PHESPV0087	ERX1509075	ERR1438698	ERS1194070	2010	15C	15B
PHESPV0088	ERX1509076	ERR1438699	ERS1194071	2010	22F	22F
PHESPV0089	ERX1509077	ERR1438700	ERS1194072	2010	20	20
PHESPV0090	ERX1509078	ERR1438701	ERS1194073	2010	19A	19A
PHESPV0091	ERX1509079	ERR1438702	ERS1194074	2010	22F	22F
PHESPV0092	ERX1509080	ERR1438703	ERS1194075	2010	07F	07F
PHESPV0093	ERX1509081	ERR1438704	ERS1194076	2010	19A	19A
PHESPV0094	ERX1509082	ERR1438705	ERS1194077	2010	19A	19A
PHESPV0095	ERX1509083	ERR1438706	ERS1194078	2010	19A	19A
PHESPV0096	ERX1509084	ERR1438707	ERS1194079	2010	19A	19A
PHESPV0097	ERX1509085	ERR1438708	ERS1194080	2010	07F	07F
PHESPV0098	ERX1509086	ERR1438709	ERS1194081	2010	1	1
PHESPV0099	ERX1509087	ERR1438710	ERS1194082	2010	19A	19A
PHESPV0100	ERX1509088	ERR1438711	ERS1194083	2010	12F	12F
PHESPV0101	ERX1509089	ERR1438712	ERS1194084	2010	09N	09N
PHESPV0102	ERX1509090	ERR1438713	ERS1194085	2010	3	3
PHESPV0103	ERX1509091	ERR1438714	ERS1194086	2010	19A	19A
PHESPV0104	ERX1509092	ERR1438715	ERS1194087	2010	33F	33F
PHESPV0105	ERX1509093	ERR1438716	ERS1194088	2010	33F	33F
PHESPV0106	ERX1509094	ERR1438717	ERS1194089	2010	4	4
PHESPV0107	ERX1509095	ERR1438718	ERS1194090	2010	15A	15A
PHESPV0108	ERX1509096	ERR1438719	ERS1194091	2010	07F	07F
PHESPV0109	ERX1509097	ERR1438720	ERS1194092	2010	22F	22F
PHESPV0110	ERX1509098	ERR1438721	ERS1194093	2010	1	1
PHESPV0111	ERX1509099	ERR1438722	ERS1194094	2010	1	1
PHESPV0112	ERX1509100	ERR1438723	ERS1194095	2010	17F	17F
PHESPV0113	ERX1509101	ERR1438724	ERS1194096	2010	19A	19A
PHESPV0114	ERX1509102	ERR1438725	ERS1194097	2010	09N	09N
PHESPV0115	ERX1509103	ERR1438726	ERS1194098	2010	19A	19A
PHESPV0116	ERX1509104	ERR1438727	ERS1194099	2010	22F	22F
PHESPV0117	ERX1509105	ERR1438728	ERS1194100	2010	06C	06C
PHESPV0118	ERX1509106	ERR1438729	ERS1194101	2010	1	1
PHESPV0119	ERX1509107	ERR1438730	ERS1194102	2010	33F	33F
PHESPV0120	ERX1509108	ERR1438731	ERS1194103	2010	11A	11A
PHESPV0121	ERX1509109	ERR1438732	ERS1194104	2010	8	8
PHESPV0122	ERX1509110	ERR1438733	ERS1194105	2010	11A	11A
PHESPV0123	ERX1509111	ERR1438734	ERS1194106	2010	3	3
PHESPV0124	ERX1509112	ERR1438735	ERS1194107	2010	4	4
PHESPV0125	ERX1509113	ERR1438736	ERS1194108	2010	19A	19A
PHESPV0126	ERX1509114	ERR1438737	ERS1194109	2010	21	21
PHESPV0127	ERX1509115	ERR1438738	ERS1194110	2010	12F	12F
PHESPV0128	ERX1509116	ERR1438739	ERS1194111	2010	15A	15A
PHESPV0129	ERX1509117	ERR1438740	ERS1194112	2010	33F	33F
PHESPV0130	ERX1509118	ERR1438741	ERS1194113	2010	11A	11A
PHESPV0131	ERX1509119	ERR1438742	ERS1194114	2010	19A	19A
PHESPV0132	ERX1509120	ERR1438743	ERS1194115	2010	19F	19F
PHESPV0133	ERX1509121	ERR1438744	ERS1194116	2010	15C	15B
PHESPV0134	ERX1509122	ERR1438745	ERS1194117	2010	19A	19A
PHESPV0135	ERX1509123	ERR1438746	ERS1194118	2010	07F	07F
PHESPV0136	ERX1509124	ERR1438747	ERS1194119	2010	19A	19A
PHESPV0137	ERX1509125	ERR1438748	ERS1194120	2010	07F	07F
PHESPV0138	ERX1509126	ERR1438749	ERS1194121	2010	19A	19A
PHESPV0139	ERX1509127	ERR1438750	ERS1194122	2010	07F	07F
PHESPV0140	ERX1509128	ERR1438751	ERS1194123	2010	33F	33F
PHESPV0141	ERX1509129	ERR1438752	ERS1194124	2010	3	3
PHESPV0142	ERX1509130	ERR1438753	ERS1194125	2010	33F	33F
PHESPV0143	ERX1509131	ERR1438754	ERS1194126	2010	19A	19A
PHESPV0144	ERX1509132	ERR1438755	ERS1194127	2010	07F	07F
PHESPV0145	ERX1509133	ERR1438756	ERS1194128	2010	06C	06C
PHESPV0146	ERX1509134	ERR1438757	ERS1194129	2010	11A	11A
PHESPV0147	ERX1509135	ERR1438758	ERS1194130	2010	19A	19A
PHESPV0148	ERX1509136	ERR1438759	ERS1194131	2010	07F	07F
PHESPV0149	ERX1509137	ERR1438760	ERS1194132	2010	07F	07F
PHESPV0150	ERX1509138	ERR1438761	ERS1194133	2010	33F	33F
PHESPV0151	ERX1509139	ERR1438762	ERS1194134	2010	06C	06C
PHESPV0152	ERX1509140	ERR1438763	ERS1194135	2010	09N	09N
PHESPV0153	ERX1509141	ERR1438764	ERS1194136	2010	19A	19A
PHESPV0154	ERX1509142	ERR1438765	ERS1194137	2010	07F	07F
PHESPV0155	ERX1509143	ERR1438766	ERS1194138	2010	19A	19A
PHESPV0156	ERX1509144	ERR1438767	ERS1194139	2010	19A	19A
PHESPV0157	ERX1509145	ERR1438768	ERS1194140	2010	19A	19A
PHESPV0158	ERX1509146	ERR1438769	ERS1194141	2010	19A	19A
PHESPV0159	ERX1509147	ERR1438770	ERS1194142	2010	19A	19A
PHESPV0160	ERX1509148	ERR1438771	ERS1194143	2010	19A	19A
PHESPV0161	ERX1509149	ERR1438772	ERS1194144	2010	19A	19A
PHESPV0162	ERX1509150	ERR1438773	ERS1194145	2010	19A	19A
PHESPV0163	ERX1509151	ERR1438774	ERS1194146	2010	19A	19A
PHESPV0164	ERX1509152	ERR1438775	ERS1194147	2010	19A	19A
PHESPV0165	ERX1509153	ERR1438776	ERS1194148	2010	19A	19A
PHESPV0166	ERX1509154	ERR1438777	ERS1194149	2010	19A	19A
PHESPV0167	ERX1509155	ERR1438778	ERS1194150	2010	19A	19A
PHESPV0168	ERX1509156	ERR1438779	ERS1194151	2010	19A	19A
PHESPV0169	ERX1509157	ERR1438780	ERS1194152	2010	19A	19A
PHESPV0170	ERX1509158	ERR1438781	ERS1194153	2010	19A	19A
PHESPV0171	ERX1509159	ERR1438782	ERS1194154	2010	19A	19A
PHESPV0172	ERX1509160	ERR1438783	ERS1194155	2010	19A	19A
PHESPV0173	ERX1509161	ERR1438784	ERS1194156	2010	19A	19A
PHESPV0174	ERX1509162	ERR1438785	ERS1194157	2010	09A	09V
PHESPV0175	ERX1509163	ERR1438786	ERS1194158	2010	19A	19A
PHESPV0176	ERX1509164	ERR1438787	ERS1194159	2010	19A	19A
PHESPV0177	ERX1509165	ERR1438788	ERS1194160	2010	19A	19A
PHESPV0178	ERX1509166	ERR1438789	ERS1194161	2010	19A	19A
PHESPV0179	ERX1509167	ERR1438790	ERS1194162	2010	19A	19A
PHESPV0180	ERX1509168	ERR1438791	ERS1194163	2010	19A	19A
PHESPV0181	ERX1509169	ERR1438792	ERS1194164	2010	2	2
PHESPV0182	ERX1509170	ERR1438793	ERS1194165	2010	19A	19A
PHESPV0183	ERX1509171	ERR1438794	ERS1194166	2010	19A	19A
PHESPV0184	ERX1509172	ERR1438795	ERS1194167	2010	19A	19A
PHESPV0185	ERX1509173	ERR1438796	ERS1194168	2010	19A	19A
PHESPV0186	ERX1509174	ERR1438797	ERS1194169	2010	18B	18B
PHESPV0187	ERX1509175	ERR1438798	ERS1194170	2010	19A	19A
PHESPV0188	ERX1509176	ERR1438799	ERS1194171	2010	36	36
PHESPV0189	ERX1509177	ERR1438800	ERS1194172	2010	2	11A
PHESPV0191	ERX1509178	ERR1438801	ERS1194173	2010	19A	19A
PHESPV0192	ERX1509179	ERR1438802	ERS1194174	2010	19A	19A
PHESPV0193	ERX1509180	ERR1438803	ERS1194175	2010	19A	19A
PHESPV0194	ERX1509181	ERR1438804	ERS1194176	2010	22F	22F
PHESPV0195	ERX1509182	ERR1438805	ERS1194177	2010	29	29
PHESPV0196	ERX1509183	ERR1438806	ERS1194178	2011	35A/42?	42
PHESPV0197	ERX1509184	ERR1438807	ERS1194179	2011	35B	35B
PHESPV0198	ERX1509185	ERR1438808	ERS1194180	2011	2	2
PHESPV0199	ERX1509186	ERR1438809	ERS1194181	2011	41A	41F
PHESPV0200	ERX1509187	ERR1438810	ERS1194182	2011	34	34
PHESPV0201	ERX1509188	ERR1438811	ERS1194183	2011	28A	28A
PHESPV0202	ERX1509189	ERR1438812	ERS1194184	2011	29	Failed
PHESPV0203	ERX1509190	ERR1438813	ERS1194185	2011	28A	28A
PHESPV0204	ERX1509191	ERR1438814	ERS1194186	2012	36	22F
PHESPV0205	ERX1509192	ERR1438815	ERS1194187	2012	29	29
PHESPV0206	ERX1509193	ERR1438816	ERS1194188	2012	36	36
PHESPV0207	ERX1509194	ERR1438817	ERS1194189	2012	15C	15B
PHESPV0208	ERX1509195	ERR1438818	ERS1194190	2012	29	35B
PHESPV0209	ERX1509196	ERR1438819	ERS1194191	2012	23B	23B
PHESPV0210	ERX1509197	ERR1438820	ERS1194192	2012	29	29
PHESPV0211	ERX1509198	ERR1438821	ERS1194193	2012	35B	35B
PHESPV0212	ERX1509199	ERR1438822	ERS1194194	2013	19F	19F
PHESPV0213	ERX1509200	ERR1438823	ERS1194195	2013	15A	15A
PHESPV0214	ERX1509201	ERR1438824	ERS1194196	2013	15A	15A
PHESPV0215	ERX1509202	ERR1438825	ERS1194197	2013	15A	15A
PHESPV0216	ERX1509203	ERR1438826	ERS1194198	2013	NTR	Failed
PHESPV0217	ERX1509204	ERR1438827	ERS1194199	2013	15A	15A
PHESPV0218	ERX1509205	ERR1438828	ERS1194200	2013	19A	19A
PHESPV0219	ERX1509206	ERR1438829	ERS1194201	2013	19A	19A
PHESPV0220	ERX1509207	ERR1438830	ERS1194202	2013	19F	19F
PHESPV0221	ERX1509208	ERR1438831	ERS1194203	2013	NTR	Failed
PHESPV0222	ERX1509209	ERR1438832	ERS1194204	2013	15A	15A
PHESPV0223	ERX1509210	ERR1438833	ERS1194205	2013	19A	19A
PHESPV0224	ERX1509211	ERR1438834	ERS1194206	2013	19A	19A
PHESPV0225	ERX1509212	ERR1438835	ERS1194207	2013	14	14
PHESPV0226	ERX1509213	ERR1438836	ERS1194208	2013	NTR	Failed
PHESPV0227	ERX1509214	ERR1438837	ERS1194209	2013	19A	19A
PHESPV0228	ERX1509215	ERR1438838	ERS1194210	2013	19F	19F
PHESPV0229	ERX1509216	ERR1438839	ERS1194211	2013	19F	19F
PHESPV0230	ERX1509217	ERR1438840	ERS1194212	2013	35B	35B
PHESPV0231	ERX1509218	ERR1438841	ERS1194213	2013	NTR	Failed
PHESPV0232	ERX1509219	ERR1438842	ERS1194214	2013	NTR	Failed
PHESPV0233	ERX1509220	ERR1438843	ERS1194215	2013	23A	23A
PHESPV0234	ERX1509221	ERR1438844	ERS1194216	2013	19F	19F
PHESPV0235	ERX1509222	ERR1438845	ERS1194217	2013	35B	35B
PHESPV0236	ERX1509223	ERR1438846	ERS1194218	2013	15A	15A
PHESPV0237	ERX1509224	ERR1438847	ERS1194219	2013	19F	19F
PHESPV0238	ERX1509225	ERR1438848	ERS1194220	2013	NTR	Failed
PHESPV0239	ERX1509226	ERR1438849	ERS1194221	2013	35B	35B
PHESPV0240	ERX1509227	ERR1438850	ERS1194222	2013	35B	35B
PHESPV0241	ERX1509228	ERR1438851	ERS1194223	2013	19A	19A
PHESPV0242	ERX1509229	ERR1438852	ERS1194224	2013	35B	35B
PHESPV0243	ERX1509230	ERR1438853	ERS1194225	2013	35B	35B
PHESPV0244	ERX1509231	ERR1438854	ERS1194226	2013	19A	19A
PHESPV0245	ERX1509232	ERR1438855	ERS1194227	2013	19A	19A
PHESPV0246	ERX1509233	ERR1438856	ERS1194228	2013	21	21
PHESPV0247	ERX1509234	ERR1438857	ERS1194229	2013	19F	19F
PHESPV0248	ERX1509235	ERR1438858	ERS1194230	2013	17F	17F
PHESPV0249	ERX1509236	ERR1438859	ERS1194231	2013	18B	18B
PHESPV0250	ERX1509237	ERR1438860	ERS1194232	2013	NTR	25A
PHESPV0251	ERX1509238	ERR1438861	ERS1194233	2013	11A	11A
PHESPV0252	ERX1509239	ERR1438862	ERS1194234	2013	15A	15A
PHESPV0253	ERX1509240	ERR1438863	ERS1194235	2013	07B	07B
PHESPV0254	ERX1509241	ERR1438864	ERS1194236	2013	19A	19A
PHESPV0255	ERX1509242	ERR1438865	ERS1194237	2013	15A	15A
PHESPV0256	ERX1509243	ERR1438866	ERS1194238	2013	15A	15A
PHESPV0257	ERX1509244	ERR1438867	ERS1194239	2013	19A	19A
PHESPV0258	ERX1509245	ERR1438868	ERS1194240	2013	15A	15A
PHESPV0259	ERX1509246	ERR1438869	ERS1194241	2013	15A	15A
PHESPV0260	ERX1509247	ERR1438870	ERS1194242	2013	19A	19A
PHESPV0261	ERX1509248	ERR1438871	ERS1194243	2013	19A	19A
PHESPV0262	ERX1509249	ERR1438872	ERS1194244	2013	19F	19F
PHESPV0263	ERX1509250	ERR1438873	ERS1194245	2013	15A	15A
PHESPV0264	ERX1509251	ERR1438874	ERS1194246	2013	15A	15A
PHESPV0265	ERX1509252	ERR1438875	ERS1194247	2013	15A	15A
PHESPV0266	ERX1509253	ERR1438876	ERS1194248	2013	15A	15A
PHESPV0267	ERX1509254	ERR1438877	ERS1194249	2013	15A	15A
PHESPV0268	ERX1509255	ERR1438878	ERS1194250	2013	15A	15A
PHESPV0269	ERX1509256	ERR1438879	ERS1194251	2013	15A	15A
PHESPV0270	ERX1509257	ERR1438880	ERS1194252	2013	NTR	Failed
PHESPV0271	ERX1509258	ERR1438881	ERS1194253	2013	15A	15A
PHESPV0272	ERX1509259	ERR1438882	ERS1194254	2013	23F	23F
PHESPV0273	ERX1509260	ERR1438883	ERS1194255	2013	15A	15A
PHESPV0274	ERX1509261	ERR1438884	ERS1194256	2013	15A	15A
PHESPV0275	ERX1509262	ERR1438885	ERS1194257	2013	19A	19A
PHESPV0276	ERX1509263	ERR1438886	ERS1194258	2013	19A	19A
PHESPV0277	ERX1509264	ERR1438887	ERS1194259	2013	19A	19A
PHESPV0278	ERX1509265	ERR1438888	ERS1194260	2013	10A	10A
PHESPV0279	ERX1509266	ERR1438889	ERS1194261	2013	35B	35B
PHESPV0280	ERX1509267	ERR1438890	ERS1194262	2013	15A	15A
PHESPV0281	ERX1509268	ERR1438891	ERS1194263	2013	15A	15A
PHESPV0282	ERX1509269	ERR1438892	ERS1194264	2013	15A	15A
PHESPV0283	ERX1509270	ERR1438893	ERS1194265	2013	19A	19A
PHESPV0284	ERX1509271	ERR1438894	ERS1194266	2013	19A	19A
PHESPV0285	ERX1509272	ERR1438895	ERS1194267	2013	15A	15A
PHESPV0286	ERX1509273	ERR1438896	ERS1194268	2013	22A	22A
PHESPV0287	ERX1509274	ERR1438897	ERS1194269	2013	19A	19A
PHESPV0288	ERX1509275	ERR1438898	ERS1194270	2013	15A	15A
PHESPV0289	ERX1509276	ERR1438899	ERS1194271	2013	19A	19A
PHESPV0290	ERX1509277	ERR1438900	ERS1194272	2013	15A	15A
PHESPV0291	ERX1509278	ERR1438901	ERS1194273	2013	19A	19A
PHESPV0292	ERX1509279	ERR1438902	ERS1194274	2013	19A	19A
PHESPV0293	ERX1509280	ERR1438903	ERS1194275	2013	15A	15A
PHESPV0294	ERX1509281	ERR1438904	ERS1194276	2013	15A	15A
PHESPV0295	ERX1509282	ERR1438905	ERS1194277	2013	15A	15A
PHESPV0296	ERX1509283	ERR1438906	ERS1194278	2013	34	34
PHESPV0297	ERX1509284	ERR1438907	ERS1194279	2013	15A	15A
PHESPV0298	ERX1509285	ERR1438908	ERS1194280	2013	06B	06E(06B)
PHESPV0299	ERX1509286	ERR1438909	ERS1194281	2013	19A	19A
PHESPV0300	ERX1509287	ERR1438910	ERS1194282	2013	19A	19A
PHESPV0301	ERX1509288	ERR1438911	ERS1194283	2013	14	14
PHESPV0302	ERX1509289	ERR1438912	ERS1194284	2013	15A	15A
PHESPV0303	ERX1509290	ERR1438913	ERS1194285	2013	07A	07F
PHESPV0304	ERX1509291	ERR1438914	ERS1194286	2013	15A	15A
PHESPV0305	ERX1509292	ERR1438915	ERS1194287	2013	15A	15A
PHESPV0306	ERX1509293	ERR1438916	ERS1194288	2013	35B	35B
PHESPV0307	ERX1509294	ERR1438917	ERS1194289	2013	11B	11B
PHESPV0308	ERX1509295	ERR1438918	ERS1194290	2013	15A	15A
PHESPV0309	ERX1509296	ERR1438919	ERS1194291	2013	19A	19A
PHESPV0310	ERX1509297	ERR1438920	ERS1194292	2013	19A	19A
PHESPV0311	ERX1509298	ERR1438921	ERS1194293	2013	06B	06E(06B)
PHESPV0312	ERX1509299	ERR1438922	ERS1194294	2013	15A	15A
PHESPV0313	ERX1509300	ERR1438923	ERS1194295	2013	15A	15A
PHESPV0314	ERX1509301	ERR1438924	ERS1194296	2013	15A	15A
PHESPV0315	ERX1509302	ERR1438925	ERS1194297	2013	15A	15A
PHESPV0316	ERX1509303	ERR1438926	ERS1194298	2013	15A	15A
PHESPV0317	ERX1509304	ERR1438927	ERS1194299	2013	18C	18C
PHESPV0318	ERX1509305	ERR1438928	ERS1194300	2013	34	34
PHESPV0319	ERX1509306	ERR1438929	ERS1194301	2013	19A	19A
PHESPV0320	ERX1509307	ERR1438930	ERS1194302	2013	15A	15A
PHESPV0321	ERX1509308	ERR1438931	ERS1194303	2013	18C	18C
PHESPV0322	ERX1509309	ERR1438932	ERS1194304	2013	15B/C	15B
PHESPV0323	ERX1509310	ERR1438933	ERS1194305	2013	15A	15A
PHESPV0324	ERX1509311	ERR1438934	ERS1194306	2013	15A	15A
PHESPV0325	ERX1509312	ERR1438935	ERS1194307	2013	19A	19A
PHESPV0326	ERX1509313	ERR1438936	ERS1194308	2013	19A	19A
PHESPV0327	ERX1509314	ERR1438937	ERS1194309	2013	15A	15A
PHESPV0328	ERX1509315	ERR1438938	ERS1194310	2013	15A	15A
PHESPV0329	ERX1509316	ERR1438939	ERS1194311	2013	NTR	Failed
PHESPV0330	ERX1509317	ERR1438940	ERS1194312	2014	19A	19A
PHESPV0331	ERX1509318	ERR1438941	ERS1194313	2014	15A	15A
PHESPV0332	ERX1509319	ERR1438942	ERS1194314	2014	09V	09V
PHESPV0333	ERX1509320	ERR1438943	ERS1194315	2014	19A	19A
PHESPV0334	ERX1509321	ERR1438944	ERS1194316	2014	15A	15A
PHESPV0335	ERX1509322	ERR1438945	ERS1194317	2014	09V	09V
PHESPV0336	ERX1509323	ERR1438946	ERS1194318	2014	19A	19A
PHESPV0337	ERX1509324	ERR1438947	ERS1194319	2014	19A	19A
PHESPV0338	ERX1509325	ERR1438948	ERS1194320	2014	15A	15A
PHESPV0339	ERX1509326	ERR1438949	ERS1194321	2014	19A	19A
PHESPV0340	ERX1509327	ERR1438950	ERS1194322	2014	15A	15A
PHESPV0341	ERX1509328	ERR1438951	ERS1194323	2014	15A	15A
PHESPV0342	ERX1509329	ERR1438952	ERS1194324	2014	15A	15A
PHESPV0343	ERX1509330	ERR1438953	ERS1194325	2014	15A	15A
PHESPV0344	ERX1509331	ERR1438954	ERS1194326	2014	19A	19A
PHESPV0345	ERX1509332	ERR1438955	ERS1194327	2014	19A	19A
PHESPV0346	ERX1509333	ERR1438956	ERS1194328	2014	15A	15A
PHESPV0347	ERX1509334	ERR1438957	ERS1194329	2014	15A	15A
PHESPV0348	ERX1509335	ERR1438958	ERS1194330	2014	24A	Serogroup 24
PHESPV0349	ERX1509336	ERR1438959	ERS1194331	2014	35B	35B
PHESPV0350	ERX1509337	ERR1438960	ERS1194332	2014	15A	15A
PHESPV0351	ERX1509338	ERR1438961	ERS1194333	2014	19A	19A
PHESPV0352	ERX1509339	ERR1438962	ERS1194334	2014	15A	15A
PHESPV0353	ERX1509340	ERR1438963	ERS1194335	2014	15A	15A
PHESPV0354	ERX1509341	ERR1438964	ERS1194336	2014	19A	19A
PHESPV0355	ERX1509342	ERR1438965	ERS1194337	2014	19A	19A
PHESPV0356	ERX1509343	ERR1438966	ERS1194338	2014	19A	19A
PHESPV0357	ERX1509344	ERR1438967	ERS1194339	2014	15A	15A
PHESPV0358	ERX1509345	ERR1438968	ERS1194340	2014	15A	15A
PHESPV0359	ERX1509346	ERR1438969	ERS1194341	2014	18C	18C
PHESPV0360	ERX1509347	ERR1438970	ERS1194342	2014	19A	19A
PHESPV0361	ERX1509348	ERR1438971	ERS1194343	2014	15A	15A
PHESPV0362	ERX1509349	ERR1438972	ERS1194344	2014	15A	15A
PHESPV0363	ERX1509350	ERR1438973	ERS1194345	2014	15A	15A
PHESPV0364	ERX1509351	ERR1438974	ERS1194346	2014	19A	19A
PHESPV0365	ERX1509352	ERR1438975	ERS1194347	2014	15B	15B
PHESPV0366	ERX1509353	ERR1438976	ERS1194348	2014	15A	15A
PHESPV0367	ERX1509354	ERR1438977	ERS1194349	2014	19A	19A
PHESPV0368	ERX1509355	ERR1438978	ERS1194350	2014	14	14
PHESPV0369	ERX1509356	ERR1438979	ERS1194351	2014	19A	19A
PHESPV0370	ERX1509357	ERR1438980	ERS1194352	2014	09V	09V
PHESPV0371	ERX1509358	ERR1438981	ERS1194353	2014	39	39
PHESPV0372	ERX1509359	ERR1438982	ERS1194354	2014	19A	19A
PHESPV0373	ERX1509360	ERR1438983	ERS1194355	2014	15A	15A
PHESPV0374	ERX1509361	ERR1438984	ERS1194356	2014	19A	19A
PHESPV0375	ERX1509362	ERR1438985	ERS1194357	2014	19A	19A
PHESPV0376	ERX1509363	ERR1438986	ERS1194358	2014	19A	19A
PHESPV0377	ERX1509364	ERR1438987	ERS1194359	2014	19A	19A
PHESPV0378	ERX1509365	ERR1438988	ERS1194360	2014	15A	15A
PHESPV0379	ERX1509366	ERR1438989	ERS1194361	2014	18A	18A
PHESPV0380	ERX1509367	ERR1438990	ERS1194362	2014	24A	Serogroup 24
PHESPV0381	ERX1509368	ERR1438991	ERS1194363	2014	15A	15A
PHESPV0382	ERX1509369	ERR1438992	ERS1194364	2014	14	14
PHESPV0383	ERX1509370	ERR1438993	ERS1194365	2014	15A	15A
PHESPV0384	ERX1509371	ERR1438994	ERS1194366	2014	06A	06A
PHESPV0385	ERX1509372	ERR1438995	ERS1194367	2014	15C	15B/C
PHESPV0386	ERX1509373	ERR1438996	ERS1194368	2014	15A	15A
PHESPV0387	ERX1509374	ERR1438997	ERS1194369	2014	19A	19A
PHESPV0388	ERX1509375	ERR1438998	ERS1194370	2014	15C	15B/C
PHESPV0389	ERX1509376	ERR1438999	ERS1194371	2014	19A	19A
PHESPV0390	ERX1509377	ERR1439000	ERS1194372	2014	18C	18A
PHESPV0391	ERX1509378	ERR1439001	ERS1194373	2014	06B	06E(06B)
PHESPV0392	ERX1509379	ERR1439002	ERS1194374	2014	19F	19F
PHESPV0393	ERX1509380	ERR1439003	ERS1194375	2014	19F	19F
PHESPV0394	ERX1509381	ERR1439004	ERS1194376	2014	15A	15A
PHESPV0395	ERX1509382	ERR1439005	ERS1194377	2014	11A	11A
PHESPV0396	ERX1509383	ERR1439006	ERS1194378	2014	15A	15A
PHESPV0397	ERX1509384	ERR1439007	ERS1194379	2014	06A	06A
PHESPV0398	ERX1509385	ERR1439008	ERS1194380	2014	19A	19A
PHESPV0399	ERX1509386	ERR1439009	ERS1194381	2014	10A	10B
PHESPV0400	ERX1509387	ERR1439010	ERS1194382	2014	15A	15A
PHESPV0401	ERX1509388	ERR1439011	ERS1194383	2014	15A	15A
PHESPV0402	ERX1509389	ERR1439012	ERS1194384	2014	19A	19A
PHESPV0403	ERX1509390	ERR1439013	ERS1194385	2014	19A	19A
PHESPV0404	ERX1509391	ERR1439014	ERS1194386	2014	15A	15A
PHESPV0405	ERX1509392	ERR1439015	ERS1194387	2014	19A	19A
PHESPV0406	ERX1509393	ERR1439016	ERS1194388	2014	19A	19A
PHESPV0407	ERX1509394	ERR1439017	ERS1194389	2014	06C	06C
PHESPV0408	ERX1509395	ERR1439018	ERS1194390	2014	35F	35F
PHESPV0409	ERX1509396	ERR1439019	ERS1194391	2014	19A	19A
PHESPV0410	ERX1509397	ERR1439020	ERS1194392	2014	15A	15A
PHESPV0411	ERX1509398	ERR1439021	ERS1194393	2014	4	4
PHESPV0412	ERX1509399	ERR1439022	ERS1194394	2014	19A	19A
PHESPV0413	ERX1509400	ERR1439023	ERS1194395	2014	13	13
PHESPV0414	ERX1509401	ERR1439024	ERS1194396	2014	15A	15A
PHESPV0415	ERX1509402	ERR1439025	ERS1194397	2014	19A	19A
PHESPV0416	ERX1509403	ERR1439026	ERS1194398	2014	13	13
PHESPV0417	ERX1509404	ERR1439027	ERS1194399	2014	19A	19A
PHESPV0418	ERX1509405	ERR1439028	ERS1194400	2014	15A	15A
PHESPV0419	ERX1509406	ERR1439029	ERS1194401	2014	15A	15A
PHESPV0420	ERX1509407	ERR1439030	ERS1194402	2014	19A	19A
PHESPV0421	ERX1509408	ERR1439031	ERS1194403	2014	18C	18C
PHESPV0422	ERX1509409	ERR1439032	ERS1194404	2014	15A	15A
PHESPV0423	ERX1509410	ERR1439033	ERS1194405	2014	18C	18C
PHESPV0424	ERX1509411	ERR1439034	ERS1194406	2014	06A	06A
PHESPV0425	ERX1509412	ERR1439035	ERS1194407	2014	15A	15A
PHESPV0426	ERX1509413	ERR1439036	ERS1194408	2014	15A	15A
PHESPV0427	ERX1509414	ERR1439037	ERS1194409	2014	19A	19A
PHESPV0428	ERX1509415	ERR1439038	ERS1194410	2014	27	27
PHESPV0429	ERX1509416	ERR1439039	ERS1194411	2014	15A	15A
PHESPV0430	ERX1509417	ERR1439040	ERS1194412	2014	15A	15A
PHESPV0431	ERX1509418	ERR1439041	ERS1194413	2014	15A	15A
PHESPV0432	ERX1509419	ERR1439042	ERS1194414	2014	4	4
PHESPV0433	ERX1509420	ERR1439043	ERS1194415	2014	19A	19A
PHESPV0434	ERX1509421	ERR1439044	ERS1194416	2014	15A	15A
PHESPV0435	ERX1509422	ERR1439045	ERS1194417	2014	19A	19A
PHESPV0436	ERX1509423	ERR1439046	ERS1194418	2014	15A	15A
PHESPV0437	ERX1509424	ERR1439047	ERS1194419	2014	14	14
PHESPV0438	ERX1509425	ERR1439048	ERS1194420	2014	15B/C	15B
PHESPV0439	ERX1509426	ERR1439049	ERS1194421	2014	34	34
PHESPV0440	ERX1509427	ERR1439050	ERS1194422	2014	15B	15B
PHESPV0441	ERX1509428	ERR1439051	ERS1194423	2014	15A	15A
PHESPV0442	ERX1509429	ERR1439052	ERS1194424	2014	15B	15B/C
PHESPV0443	ERX1509430	ERR1439053	ERS1194425	2014	15A	15A
PHESPV0444	ERX1509431	ERR1439054	ERS1194426	2014	15A	15A
PHESPV0445	ERX1509432	ERR1439055	ERS1194427	2014	19A	19A
PHESPV0446	ERX1509433	ERR1439056	ERS1194428	2014	19F	19F
PHESPV0447	ERX1509434	ERR1439057	ERS1194429	2014	4	4
PHESPV0448	ERX1509435	ERR1439058	ERS1194430	2014	15F	15B
PHESPV0449	ERX1509436	ERR1439059	ERS1194431	2014	15A	15A
PHESPV0450	ERX1509437	ERR1439060	ERS1194432	2014	19A	19A
PHESPV0451	ERX1509438	ERR1439061	ERS1194433	2014	15A	15A
PHESPV0452	ERX1509439	ERR1439062	ERS1194434	2014	18C	18C
PHESPV0453	ERX1509440	ERR1439063	ERS1194435	2014	19F	19F
PHESPV0454	ERX1509441	ERR1439064	ERS1194436	2014	19F	19F
PHESPV0455	ERX1509442	ERR1439065	ERS1194437	2014	06C	06C
PHESPV0456	ERX1509443	ERR1439066	ERS1194438	2014	19A	19A
PHESPV0457	ERX1509444	ERR1439067	ERS1194439	2014	18C	18C
PHESPV0458	ERX1509445	ERR1439068	ERS1194440	2014	23F	23B
PHESPV0459	ERX1509446	ERR1439069	ERS1194441	2014	15A	15A
PHESPV0460	ERX1509447	ERR1439070	ERS1194442	2014	15C	15B/C
PHESPV0461	ERX1509448	ERR1439071	ERS1194443	2014	19A	19A
PHESPV0462	ERX1509449	ERR1439072	ERS1194444	2014	15B	15B
PHESPV0463	ERX1509450	ERR1439073	ERS1194445	2014	19A	19A
PHESPV0464	ERX1509451	ERR1439074	ERS1194446	2014	23F	23F
PHESPV0465	ERX1509452	ERR1439075	ERS1194447	2014	4	4
PHESPV0466	ERX1509453	ERR1439076	ERS1194448	2014	19A	19A
PHESPV0467	ERX1509454	ERR1439077	ERS1194449	2014	15A	15A
PHESPV0468	ERX1509455	ERR1439078	ERS1194450	2014	15A	15A
PHESPV0469	ERX1509456	ERR1439079	ERS1194451	2014	15A	15A
PHESPV0470	ERX1509457	ERR1439080	ERS1194452	2014	15C	15B/C
PHESPV0471	ERX1509458	ERR1439081	ERS1194453	2014	15A	15A
PHESPV0472	ERX1509459	ERR1439082	ERS1194454	2014	23F	23F
PHESPV0473	ERX1509460	ERR1439083	ERS1194455	2014	24B	Serogroup 24
PHESPV0474	ERX1509461	ERR1439084	ERS1194456	2014	24B	Serogroup 24
PHESPV0475	ERX1509462	ERR1439085	ERS1194457	2014	15A	15A
PHESPV0476	ERX1509463	ERR1439086	ERS1194458	2014	09V	09V
PHESPV0477	ERX1509464	ERR1439087	ERS1194459	2014	19F	19F
PHESPV0478	ERX1509465	ERR1439088	ERS1194460	2014	15A	15A
PHESPV0479	ERX1509466	ERR1439089	ERS1194461	2014	15B	15B
PHESPV0480	ERX1509467	ERR1439090	ERS1194462	2014	15A	15A
PHESPV0481	ERX1509468	ERR1439091	ERS1194463	2014	15B	15B
PHESPV0482	ERX1509469	ERR1439092	ERS1194464	2014	15A	15A
PHESPV0483	ERX1509470	ERR1439093	ERS1194465	2014	15A	15A
PHESPV0484	ERX1509471	ERR1439094	ERS1194466	2014	15B	15B
PHESPV0485	ERX1509472	ERR1439095	ERS1194467	2014	35B	35B
PHESPV0486	ERX1509473	ERR1439096	ERS1194468	2014	10A	10A
PHESPV0487	ERX1509474	ERR1439097	ERS1194469	2014	15A	15A
PHESPV0488	ERX1509475	ERR1439098	ERS1194470	2014	15C	15B/C
PHESPV0489	ERX1509476	ERR1439099	ERS1194471	2014	35B	35B
PHESPV0490	ERX1509477	ERR1439100	ERS1194472	2014	15B	15B
PHESPV0491	ERX1509478	ERR1439101	ERS1194473	2014	28A	28A
PHESPV0492	ERX1509479	ERR1439102	ERS1194474	2014	15A	15A
PHESPV0493	ERX1509480	ERR1439103	ERS1194475	2014	8	8
PHESPV0494	ERX1509481	ERR1439104	ERS1194476	2014	15B	15B
PHESPV0495	ERX1509482	ERR1439105	ERS1194477	2014	15A	15A
PHESPV0496	ERX1509483	ERR1439106	ERS1194478	2014	06A	06A
PHESPV0497	ERX1509484	ERR1439107	ERS1194479	2014	15A	15A
PHESPV0498	ERX1509485	ERR1439108	ERS1194480	2014	07C	07C
PHESPV0499	ERX1509486	ERR1439109	ERS1194481	2014	15A	15A
PHESPV0500	ERX1509487	ERR1439110	ERS1194482	2014	15B	15B
PHESPV0501	ERX1509488	ERR1439111	ERS1194483	2014	4	4
PHESPV0502	ERX1509489	ERR1439112	ERS1194484	2014	19A	19A
PHESPV0503	ERX1509490	ERR1439113	ERS1194485	2014	07C	07C
PHESPV0504	ERX1509491	ERR1439114	ERS1194486	2014	15A	15A
PHESPV0505	ERX1509492	ERR1439115	ERS1194487	2014	4	4
PHESPV0506	ERX1509493	ERR1439116	ERS1194488	2014	15B	15B
PHESPV0507	ERX1509494	ERR1439117	ERS1194489	2014	15A	15A
PHESPV0508	ERX1509495	ERR1439118	ERS1194490	2014	15B	15B
PHESPV0509	ERX1509496	ERR1439119	ERS1194491	2014	18C	18C
PHESPV0510	ERX1509497	ERR1439120	ERS1194492	2014	19F	19F
PHESPV0511	ERX1509498	ERR1439121	ERS1194493	2014	14	14
PHESPV0512	ERX1509499	ERR1439122	ERS1194494	2014	15A	15A
PHESPV0513	ERX1509500	ERR1439123	ERS1194495	2014	35B	35B
PHESPV0514	ERX1509501	ERR1439124	ERS1194496	2014	15A	15A
PHESPV0515	ERX1509502	ERR1439125	ERS1194497	2014	15A	15A
PHESPV0516	ERX1509503	ERR1439126	ERS1194498	2014	15A	15A
PHESPV0517	ERX1509504	ERR1439127	ERS1194499	2014	15A	15A
PHESPV0518	ERX1509505	ERR1439128	ERS1194500	2014	35A	35B
PHESPV0519	ERX1509506	ERR1439129	ERS1194501	2014	15B	15B/C
PHESPV0520	ERX1509507	ERR1439130	ERS1194502	2014	15A	15A
PHESPV0521	ERX1509508	ERR1439131	ERS1194503	2014	19F	19F
PHESPV0522	ERX1509509	ERR1439132	ERS1194504	2014	15A	15A
PHESPV0523	ERX1509510	ERR1439133	ERS1194505	2014	15A	15A
PHESPV0524	ERX1509511	ERR1439134	ERS1194506	2014	19F	19F
PHESPV0525	ERX1509512	ERR1439135	ERS1194507	2014	35A	35B
PHESPV0526	ERX1509513	ERR1439136	ERS1194508	2014	35A	35B
PHESPV0527	ERX1509514	ERR1439137	ERS1194509	2014	15B	15B
PHESPV0528	ERX1509515	ERR1439138	ERS1194510	2014	15B	15B
PHESPV0529	ERX1509516	ERR1439139	ERS1194511	2014	15A	15A
PHESPV0530	ERX1509517	ERR1439140	ERS1194512	2014	15A	15A
PHESPV0531	ERX1509518	ERR1439141	ERS1194513	2014	15A	15A
PHESPV0532	ERX1509519	ERR1439142	ERS1194514	2014	11A	11A
PHESPV0533	ERX1509520	ERR1439143	ERS1194515	2014	15A	15A
PHESPV0534	ERX1509521	ERR1439144	ERS1194516	2014	19A	19A
PHESPV0535	ERX1509522	ERR1439145	ERS1194517	2014	15A	15A
PHESPV0536	ERX1509523	ERR1439146	ERS1194518	2014	15A	15A
PHESPV0537	ERX1509524	ERR1439147	ERS1194519	2014	15B/C	15B/C
PHESPV0538	ERX1509525	ERR1439148	ERS1194520	2014	15A	15A
PHESPV0539	ERX1509526	ERR1439149	ERS1194521	2014	23F	23F
PHESPV0540	ERX1509527	ERR1439150	ERS1194522	2014	07C	07C
PHESPV0541	ERX1509528	ERR1439151	ERS1194523	2014	NTR	Failed
PHESPV0542	ERX1509529	ERR1439152	ERS1194524	2014	38	Failed
PHESPV0543	ERX1509530	ERR1439153	ERS1194525	2014	15A	15A
PHESPV0544	ERX1509531	ERR1439154	ERS1194526	2014	15A	15A
PHESPV0545	ERX1509532	ERR1439155	ERS1194527	2014	12F	12F
PHESPV0546	ERX1509533	ERR1439156	ERS1194528	2014	15A	15A
PHESPV0547	ERX1509534	ERR1439157	ERS1194529	2014	15B	15B
PHESPV0548	ERX1509535	ERR1439158	ERS1194530	2014	15B	15B/C
PHESPV0549	ERX1509536	ERR1439159	ERS1194531	2014	15A	15A
PHESPV0550	ERX1509537	ERR1439160	ERS1194532	2014	15B	15B
PHESPV0551	ERX1509538	ERR1439161	ERS1194533	2014	19A	19A
PHESPV0552	ERX1509539	ERR1439162	ERS1194534	2014	27	27
PHESPV0553	ERX1509540	ERR1439163	ERS1194535	2014	15B	15B/C
PHESPV0554	ERX1509541	ERR1439164	ERS1194536	2014	06B	06B
PHESPV0555	ERX1509542	ERR1439165	ERS1194537	2014	06B	06C
PHESPV0556	ERX1509543	ERR1439166	ERS1194538	2014	23F	23B
PHESPV0557	ERX1509544	ERR1439167	ERS1194539	2014	35A	35B
PHESPV0558	ERX1509545	ERR1439168	ERS1194540	2014	11C	11A
PHESPV0559	ERX1509546	ERR1439169	ERS1194541	2014	15A	15A
PHESPV0560	ERX1509547	ERR1439170	ERS1194542	2014	19A	19A
PHESPV0561	ERX1509548	ERR1439171	ERS1194543	2014	3	3
PHESPV0562	ERX1509549	ERR1439172	ERS1194544	2014	15F	15B
PHESPV0563	ERX1509550	ERR1439173	ERS1194545	2014	33A	33F
PHESPV0564	ERX1509551	ERR1439174	ERS1194546	2014	15A	15A
PHESPV0565	ERX1509552	ERR1439175	ERS1194547	2014	15B	15B/C
PHESPV0566	ERX1509553	ERR1439176	ERS1194548	2014	23F	23B1
PHESPV0567	ERX1509554	ERR1439177	ERS1194549	2014	35B	35B
PHESPV0568	ERX1509555	ERR1439178	ERS1194550	2014	19A	19A
PHESPV0569	ERX1509556	ERR1439179	ERS1194551	2014	23F	23F
PHESPV0570	ERX1509557	ERR1439180	ERS1194552	2014	15A	15A
PHESPV0571	ERX1509558	ERR1439181	ERS1194553	2014	4	4
PHESPV0572	ERX1509559	ERR1439182	ERS1194554	2014	09V	09V
PHESPV0573	ERX1509560	ERR1439183	ERS1194555	2014	34	34
PHESPV0574	ERX1509561	ERR1439184	ERS1194556	2014	06B	06E(06B)
PHESPV0575	ERX1509562	ERR1439185	ERS1194557	2014	15B	15B/C
PHESPV0576	ERX1509563	ERR1439186	ERS1194558	2014	15A	15A
PHESPV0577	ERX1509564	ERR1439187	ERS1194559	2014	34	34
PHESPV0578	ERX1509565	ERR1439188	ERS1194560	2014	06A	06A
PHESPV0579	ERX1509566	ERR1439189	ERS1194561	2014	15A	15A
PHESPV0580	ERX1509567	ERR1439190	ERS1194562	2014	15B	15B
PHESPV0581	ERX1509568	ERR1439191	ERS1194563	2014	15B	15B
PHESPV0582	ERX1509569	ERR1439192	ERS1194564	2014	19F	19F
PHESPV0583	ERX1509570	ERR1439193	ERS1194565	2014	15B	15B
PHESPV0584	ERX1509571	ERR1439194	ERS1194566	2014	12F	12F
PHESPV0585	ERX1509572	ERR1439195	ERS1194567	2014	15B	15B
PHESPV0586	ERX1509573	ERR1439196	ERS1194568	2014	06B	06C
PHESPV0587	ERX1509574	ERR1439197	ERS1194569	2014	31	31
PHESPV0588	ERX1509575	ERR1439198	ERS1194570	2014	5	5
PHESPV0589	ERX1509576	ERR1439199	ERS1194571	2014	24F	Serogroup 24
PHESPV0590	ERX1509577	ERR1439200	ERS1194572	2014	15A	15A
PHESPV0591	ERX1509578	ERR1439201	ERS1194573	2014	35A	35B
PHESPV0592	ERX1509579	ERR1439202	ERS1194574	2014	15B	15B
PHESPV0593	ERX1509580	ERR1439203	ERS1194575	2014	15A	15A
PHESPV0594	ERX1509581	ERR1439204	ERS1194576	2014	27	27
PHESPV0595	ERX1509582	ERR1439205	ERS1194577	2014	15A	15A
PHESPV0596	ERX1509583	ERR1439206	ERS1194578	2014	13	13
PHESPV0597	ERX1509584	ERR1439207	ERS1194579	2014	06B	06E(06B)
PHESPV0598	ERX1509585	ERR1439208	ERS1194580	2014	15B	15B
PHESPV0599	ERX1509586	ERR1439209	ERS1194581	2014	15A	15A
PHESPV0600	ERX1509587	ERR1439210	ERS1194582	2014	06B	06E(06B)
PHESPV0601	ERX1509588	ERR1439211	ERS1194583	2014	09N	09N
PHESPV0602	ERX1509589	ERR1439212	ERS1194584	2014	4	4
PHESPV0603	ERX1509590	ERR1439213	ERS1194585	2014	15B	15B
PHESPV0604	ERX1509591	ERR1439214	ERS1194586	2014	19F	19F
PHESPV0605	ERX1509592	ERR1439215	ERS1194587	2014	35A	35B
PHESPV0606	ERX1509593	ERR1439216	ERS1194588	2014	15B	15B
PHESPV0607	ERX1509594	ERR1439217	ERS1194589	2014	27	27
PHESPV0608	ERX1509595	ERR1439218	ERS1194590	2014	11A	11A
PHESPV0609	ERX1509596	ERR1439219	ERS1194591	2014	15A	15A
PHESPV0610	ERX1509597	ERR1439220	ERS1194592	2014	15A	15A
PHESPV0611	ERX1509598	ERR1439221	ERS1194593	2014	15A	15A
PHESPV0612	ERX1509599	ERR1439222	ERS1194594	2014	19A	Failed
PHESPV0613	ERX1509600	ERR1439223	ERS1194595	2014	35A	35B
PHESPV0614	ERX1509601	ERR1439224	ERS1194596	2014	15A	15A
PHESPV0615	ERX1509602	ERR1439225	ERS1194597	2014	15B	15B
PHESPV0616	ERX1509603	ERR1439226	ERS1194598	2014	06B	33F
PHESPV0617	ERX1509604	ERR1439227	ERS1194599	2014	8	8
PHESPV0618	ERX1509605	ERR1439228	ERS1194600	2014	15B	15B/C
PHESPV0619	ERX1509606	ERR1439229	ERS1194601	2014	15B	15B
PHESPV0620	ERX1509607	ERR1439230	ERS1194602	2014	15B	15B/C
PHESPV0621	ERX1509608	ERR1439231	ERS1194603	2014	11A	11A
PHESPV0622	ERX1509609	ERR1439232	ERS1194604	2014	19A	19A
PHESPV0623	ERX1509610	ERR1439233	ERS1194605	2014	15A	15A
PHESPV0624	ERX1509611	ERR1439234	ERS1194606	2014	35A	35B
PHESPV0625	ERX1509612	ERR1439235	ERS1194607	2014	19A	19A
PHESPV0626	ERX1509613	ERR1439236	ERS1194608	2014	15A	15A
PHESPV0627	ERX1509614	ERR1439237	ERS1194609	2014	13	13
PHESPV0628	ERX1509615	ERR1439238	ERS1194610	2014	15B	15B
PHESPV0629	ERX1509616	ERR1439239	ERS1194611	2014	15B	15B
PHESPV0630	ERX1509617	ERR1439240	ERS1194612	2014	19F	19F
PHESPV0631	ERX1509618	ERR1439241	ERS1194613	2014	15A	15A
PHESPV0632	ERX1509619	ERR1439242	ERS1194614	2014	15A	15A
PHESPV0633	ERX1509620	ERR1439243	ERS1194615	2014	4	4
PHESPV0634	ERX1509621	ERR1439244	ERS1194616	2014	15A	15A
PHESPV0635	ERX1509622	ERR1439245	ERS1194617	2014	09N	09N
PHESPV0636	ERX1509623	ERR1439246	ERS1194618	2014	19A	19A
PHESPV0637	ERX1509624	ERR1439247	ERS1194619	2014	27	27
PHESPV0638	ERX1509625	ERR1439248	ERS1194620	2014	16F	16F
PHESPV0639	ERX1509626	ERR1439249	ERS1194621	2014	27	27
PHESPV0640	ERX1509627	ERR1439250	ERS1194622	2014	18C	18C
PHESPV0641	ERX1509628	ERR1439251	ERS1194623	2014	09V	09V
PHESPV0642	ERX1509629	ERR1439252	ERS1194624	2014	15A	15A
PHESPV0643	ERX1509630	ERR1439253	ERS1194625	2014	19A	19A
PHESPV0644	ERX1509631	ERR1439254	ERS1194626	2014	34	34
PHESPV0645	ERX1509632	ERR1439255	ERS1194627	2014	19F	19F
PHESPV0646	ERX1509633	ERR1439256	ERS1194628	2014	23A	23A
PHESPV0647	ERX1509634	ERR1439257	ERS1194629	2014	15B	15B
PHESPV0648	ERX1509635	ERR1439258	ERS1194630	2014	09V	09V
PHESPV0649	ERX1509636	ERR1439259	ERS1194631	2014	15B	15B/C
PHESPV0650	ERX1509637	ERR1439260	ERS1194632	2014	15B	15B
PHESPV0651	ERX1509638	ERR1439261	ERS1194633	2014	15A	Failed
PHESPV0652	ERX1509639	ERR1439262	ERS1194634	2014	14	14
PHESPV0653	ERX1509640	ERR1439263	ERS1194635	2014	15A	15A
PHESPV0654	ERX1509641	ERR1439264	ERS1194636	2014	35A	35B
PHESPV0655	ERX1509642	ERR1439265	ERS1194637	2014	10F	10F
PHESPV0656	ERX1509643	ERR1439266	ERS1194638	2014	15B	15B/C
PHESPV0657	ERX1509644	ERR1439267	ERS1194639	2014	4	4
PHESPV0658	ERX1509645	ERR1439268	ERS1194640	2014	15A	15A
PHESPV0659	ERX1509646	ERR1439269	ERS1194641	2014	06B	06E(06B)
PHESPV0660	ERX1509647	ERR1439270	ERS1194642	2014	19F	19F
PHESPV0661	ERX1509648	ERR1439271	ERS1194643	2014	09V	09V
PHESPV0662	ERX1509649	ERR1439272	ERS1194644	2014	11A	Failed
PHESPV0663	ERX1509650	ERR1439273	ERS1194645	2014	35A	35B
PHESPV0664	ERX1509651	ERR1439274	ERS1194646	2014	09V	09V
PHESPV0665	ERX1509652	ERR1439275	ERS1194647	2014	06A	06A
PHESPV0666	ERX1509653	ERR1439276	ERS1194648	2014	4	4
PHESPV0667	ERX1509654	ERR1439277	ERS1194649	2014	12B	12F
PHESPV0668	ERX1509655	ERR1439278	ERS1194650	2014	23F	23F
PHESPV0669	ERX1509656	ERR1439279	ERS1194651	2014	35A	35B
PHESPV0670	ERX1509657	ERR1439280	ERS1194652	2014	23F	23F
PHESPV0671	ERX1509658	ERR1439281	ERS1194653	2014	06B	06B
PHESPV0672	ERX1509659	ERR1439282	ERS1194654	2014	18A	18A
PHESPV0674	ERX1509661	ERR1439284	ERS1194656	2014	23F	23F
PHESPV0675	ERX1509662	ERR1439285	ERS1194657	2014	23F	23F
PHESPV0676	ERX1509663	ERR1439286	ERS1194658	2014	34	34
PHESPV0677	ERX1509664	ERR1439287	ERS1194659	2014	15A	15A
PHESPV0678	ERX1509665	ERR1439288	ERS1194660	2014	23F	23B
PHESPV0679	ERX1509666	ERR1439289	ERS1194661	2014	15A	15A
PHESPV0680	ERX1509667	ERR1439290	ERS1194662	2014	15A	15A
PHESPV0681	ERX1509668	ERR1439291	ERS1194663	2014	12B	12F
PHESPV0682	ERX1509669	ERR1439292	ERS1194664	2014	14	14
PHESPV0683	ERX1509670	ERR1439293	ERS1194665	2014	24F	Serogroup 24
PHESPV0684	ERX1509671	ERR1439294	ERS1194666	2014	22F	22F
PHESPV0685	ERX1509672	ERR1439295	ERS1194667	2014	8	8
PHESPV0686	ERX1509673	ERR1439296	ERS1194668	2014	12F	12F
PHESPV0687	ERX1509674	ERR1439297	ERS1194669	2014	12F	12F
PHESPV0688	ERX1509675	ERR1439298	ERS1194670	2014	22F	22F
PHESPV0689	ERX1509676	ERR1439299	ERS1194671	2014	22F	22F
PHESPV0690	ERX1509677	ERR1439300	ERS1194672	2014	07F	07F
PHESPV0691	ERX1509678	ERR1439301	ERS1194673	2014	37	37
PHESPV0692	ERX1509679	ERR1439302	ERS1194674	2014	8	8
PHESPV0693	ERX1509680	ERR1439303	ERS1194675	2014	22F	22F
PHESPV0694	ERX1509681	ERR1439304	ERS1194676	2014	19A	19A
PHESPV0695	ERX1509682	ERR1439305	ERS1194677	2014	19A	19A
PHESPV0696	ERX1509683	ERR1439306	ERS1194678	2014	8	8
PHESPV0697	ERX1509684	ERR1439307	ERS1194679	2014	3	3
PHESPV0698	ERX1509685	ERR1439308	ERS1194680	2014	07F	07F
PHESPV0699	ERX1509686	ERR1439309	ERS1194681	2014	15A	15A
PHESPV0700	ERX1509687	ERR1439310	ERS1194682	2014	20	20
PHESPV0701	ERX1509688	ERR1439311	ERS1194683	2014	24F	Serogroup 24
PHESPV0702	ERX1509689	ERR1439312	ERS1194684	2014	09N	09N
PHESPV0703	ERX1509690	ERR1439313	ERS1194685	2014	22F	22F
PHESPV0704	ERX1509691	ERR1439314	ERS1194686	2014	22F	22F
PHESPV0705	ERX1509692	ERR1439315	ERS1194687	2014	06C	06C
PHESPV0706	ERX1509693	ERR1439316	ERS1194688	2014	8	8
PHESPV0707	ERX1509694	ERR1439317	ERS1194689	2014	8	8
PHESPV0708	ERX1509695	ERR1439318	ERS1194690	2014	10A	10A
PHESPV0709	ERX1509696	ERR1439319	ERS1194691	2014	22F	22F
PHESPV0710	ERX1509697	ERR1439320	ERS1194692	2014	35F	35F
PHESPV0711	ERX1509698	ERR1439321	ERS1194693	2014	22F	22F
PHESPV0712	ERX1509699	ERR1439322	ERS1194694	2014	35F	35F
PHESPV0713	ERX1509700	ERR1439323	ERS1194695	2014	3	3
PHESPV0714	ERX1509701	ERR1439324	ERS1194696	2014	19A	19A
PHESPV0715	ERX1509702	ERR1439325	ERS1194697	2014	24F	Serogroup 24
PHESPV0716	ERX1509703	ERR1439326	ERS1194698	2014	24F	Serogroup 24
PHESPV0717	ERX1509704	ERR1439327	ERS1194699	2014	09N	09N
PHESPV0718	ERX1509705	ERR1439328	ERS1194700	2014	24F	Serogroup 24
PHESPV0719	ERX1509706	ERR1439329	ERS1194701	2014	12F	12F
PHESPV0720	ERX1509707	ERR1439330	ERS1194702	2014	06C	06C
PHESPV0721	ERX1509708	ERR1439331	ERS1194703	2014	19F	19F
PHESPV0722	ERX1509709	ERR1439332	ERS1194704	2014	3	3
PHESPV0723	ERX1509710	ERR1439333	ERS1194705	2014	1	1
PHESPV0724	ERX1509711	ERR1439334	ERS1194706	2014	12F	12F
PHESPV0725	ERX1509712	ERR1439335	ERS1194707	2014	24F	Serogroup 24
PHESPV0726	ERX1509713	ERR1439336	ERS1194708	2014	8	8
PHESPV0727	ERX1509714	ERR1439337	ERS1194709	2014	19F	19F
PHESPV0728	ERX1509715	ERR1439338	ERS1194710	2014	8	8
PHESPV0729	ERX1509716	ERR1439339	ERS1194711	2014	19A	19A
PHESPV0730	ERX1509717	ERR1439340	ERS1194712	2014	19F	19F
PHESPV0731	ERX1509718	ERR1439341	ERS1194713	2014	15A	15A
PHESPV0732	ERX1509719	ERR1439342	ERS1194714	2014	1	1
PHESPV0733	ERX1509720	ERR1439343	ERS1194715	2014	22F	22F
PHESPV0734	ERX1509721	ERR1439344	ERS1194716	2014	15A	15A
PHESPV0735	ERX1509722	ERR1439345	ERS1194717	2014	19F	19F
PHESPV0736	ERX1509723	ERR1439346	ERS1194718	2014	11A	11A
PHESPV0737	ERX1509724	ERR1439347	ERS1194719	2014	19A	19A
PHESPV0738	ERX1509725	ERR1439348	ERS1194720	2014	35F	35F
PHESPV0739	ERX1509726	ERR1439349	ERS1194721	2014	22F	22F
PHESPV0740	ERX1509727	ERR1439350	ERS1194722	2014	3	3
PHESPV0741	ERX1509728	ERR1439351	ERS1194723	2014	10A	10A
PHESPV0742	ERX1509729	ERR1439352	ERS1194724	2014	22F	22F
PHESPV0743	ERX1509730	ERR1439353	ERS1194725	2014	06C	06C
PHESPV0744	ERX1509731	ERR1439354	ERS1194726	2014	16F	16F
PHESPV0745	ERX1509732	ERR1439355	ERS1194727	2014	8	8
PHESPV0746	ERX1509733	ERR1439356	ERS1194728	2014	15A	15A
PHESPV0747	ERX1509734	ERR1439357	ERS1194729	2014	5	5
PHESPV0748	ERX1509735	ERR1439358	ERS1194730	2014	09N	09N
PHESPV0749	ERX1509736	ERR1439359	ERS1194731	2014	11A	11A
PHESPV0750	ERX1509737	ERR1439360	ERS1194732	2014	14	14
PHESPV0751	ERX1509738	ERR1439361	ERS1194733	2014	35F	35F
PHESPV0752	ERX1509739	ERR1439362	ERS1194734	2014	4	4
PHESPV0753	ERX1509740	ERR1439363	ERS1194735	2014	35A	35B
PHESPV0754	ERX1509741	ERR1439364	ERS1194736	2014	8	8
PHESPV0755	ERX1509742	ERR1439365	ERS1194737	2014	13	13
PHESPV0756	ERX1509743	ERR1439366	ERS1194738	2014	19A	19A
PHESPV0757	ERX1509744	ERR1439367	ERS1194739	2014	22F	22F
PHESPV0758	ERX1509745	ERR1439368	ERS1194740	2014	24F	Serogroup 24
PHESPV0759	ERX1509746	ERR1439369	ERS1194741	2014	09N	09N
PHESPV0760	ERX1509747	ERR1439370	ERS1194742	2014	06B	06B
PHESPV0761	ERX1509748	ERR1439371	ERS1194743	2014	12B	12F
PHESPV0762	ERX1509749	ERR1439372	ERS1194744	2014	15A	15A
PHESPV0763	ERX1509750	ERR1439373	ERS1194745	2014	15A	15A
PHESPV0764	ERX1509751	ERR1439374	ERS1194746	2014	14	14
PHESPV0765	ERX1509752	ERR1439375	ERS1194747	2014	09V	09V
PHESPV0766	ERX1509753	ERR1439376	ERS1194748	2014	06B	06E(06B)
PHESPV0767	ERX1509754	ERR1439377	ERS1194749	2014	10F	10F
PHESPV0768	ERX1509755	ERR1439378	ERS1194750	2014	15A	15A
PHESPV0769	ERX1509756	ERR1439379	ERS1194751	2014	15A	15A
PHESPV0770	ERX1509757	ERR1439380	ERS1194752	2014	14	14
PHESPV0771	ERX1509758	ERR1439381	ERS1194753	2014	15A	15A
PHESPV0772	ERX1509759	ERR1439382	ERS1194754	2014	5	5
PHESPV0773	ERX1509760	ERR1439383	ERS1194755	2014	35A	35B
PHESPV0774	ERX1509761	ERR1439384	ERS1194756	2014	NTR	Failed
PHESPV0775	ERX1509762	ERR1439385	ERS1194757	2014	14	14
PHESPV0776	ERX1509763	ERR1439386	ERS1194758	2014	14	14
PHESPV0777	ERX1509764	ERR1439387	ERS1194759	2014	37	37
PHESPV0778	ERX1509765	ERR1439388	ERS1194760	2014	4	4
PHESPV0779	ERX1509766	ERR1439389	ERS1194761	2014	12B	12F
PHESPV0780	ERX1509767	ERR1439390	ERS1194762	2014	12B	12F
PHESPV0781	ERX1509768	ERR1439391	ERS1194763	2014	12B	12B
PHESPV0782	ERX1509769	ERR1439392	ERS1194764	2014	12B	12B
PHESPV0783	ERX1509770	ERR1439393	ERS1194765	2014	12B	12B
PHESPV0784	ERX1509771	ERR1439394	ERS1194766	2014	15A	15A
PHESPV0785	ERX1509772	ERR1439395	ERS1194767	2014	14	14
PHESPV0786	ERX1509773	ERR1439396	ERS1194768	2014	23F	23F
PHESPV0787	ERX1509774	ERR1439397	ERS1194769	2014	09A	09A
PHESPV0788	ERX1509775	ERR1439398	ERS1194770	2014	11B	11B
PHESPV0789	ERX1509776	ERR1439399	ERS1194771	2014	37	37
PHESPV0790	ERX1509777	ERR1439400	ERS1194772	2014	31	31
PHESPV0791	ERX1509778	ERR1439401	ERS1194773	2014	35B	35B
PHESPV0792	ERX1509779	ERR1439402	ERS1194774	2014	15B	15B
PHESPV0793	ERX1509780	ERR1439403	ERS1194775	2014	10B	10B
PHESPV0794	ERX1509781	ERR1439404	ERS1194776	2014	12B	12F
PHESPV0795	ERX1509782	ERR1439405	ERS1194777	2014	09V	09V
PHESPV0796	ERX1509783	ERR1439406	ERS1194778	2014	12B	12F
PHESPV0797	ERX1509784	ERR1439407	ERS1194779	2014	12B	12F
PHESPV0798	ERX1509785	ERR1439408	ERS1194780	2014	14	14
PHESPV0799	ERX1509786	ERR1439409	ERS1194781	2014	12B	12B
PHESPV0800	ERX1509787	ERR1439410	ERS1194782	2014	4	4
PHESPV0801	ERX1509788	ERR1439411	ERS1194783	2014	06A	06A
PHESPV0802	ERX1509789	ERR1439412	ERS1194784	2014	12B	12B
PHESPV0803	ERX1509790	ERR1439413	ERS1194785	2014	24B	Serogroup 24
PHESPV0804	ERX1509791	ERR1439414	ERS1194786	2014	35A	35B
PHESPV0805	ERX1509792	ERR1439415	ERS1194787	2014	33A	33F
PHESPV0806	ERX1509793	ERR1439416	ERS1194788	2014	10B	10B
PHESPV0807	ERX1509794	ERR1439417	ERS1194789	2014	19A	19A
PHESPV0808	ERX1509795	ERR1439418	ERS1194790	2014	06B	06B
PHESPV0809	ERX1509796	ERR1439419	ERS1194791	2014	27	27
PHESPV0810	ERX1509797	ERR1439420	ERS1194792	2014	37	37
PHESPV0811	ERX1509798	ERR1439421	ERS1194793	2014	19A	19A
PHESPV0812	ERX1509799	ERR1439422	ERS1194794	2014	10B	10F
PHESPV0813	ERX1509800	ERR1439423	ERS1194795	2014	37	37
PHESPV0814	ERX1509801	ERR1439424	ERS1194796	2014	06B	06E(06B)
PHESPV0815	ERX1509802	ERR1439425	ERS1194797	2014	06A	06A
PHESPV0816	ERX1509803	ERR1439426	ERS1194798	2014	37	37
PHESPV0817	ERX1509804	ERR1439427	ERS1194799	2014	14	14
PHESPV0818	ERX1509805	ERR1439428	ERS1194800	2014	06B	06E(06B)
PHESPV0819	ERX1509806	ERR1439429	ERS1194801	2014	37	37
PHESPV0820	ERX1509807	ERR1439430	ERS1194802	2014	12A	12F
PHESPV0821	ERX1509808	ERR1439431	ERS1194803	2014	27	27
PHESPV0822	ERX1509809	ERR1439432	ERS1194804	2014	18C	18C
PHESPV0823	ERX1509810	ERR1439433	ERS1194805	2014	23F	23F
PHESPV0824	ERX1509811	ERR1439434	ERS1194806	2014	34	34
PHESPV0825	ERX1509812	ERR1439435	ERS1194807	2014	14	14
PHESPV0826	ERX1509813	ERR1439436	ERS1194808	2014	NTR	Failed
PHESPV0827	ERX1509814	ERR1439437	ERS1194809	2014	25F	25F
PHESPV0828	ERX1509815	ERR1439438	ERS1194810	2014	19A	19A
PHESPV0829	ERX1509816	ERR1439439	ERS1194811	2014	06B	06B
PHESPV0830	ERX1509817	ERR1439440	ERS1194812	2014	23F	23F
PHESPV0831	ERX1509818	ERR1439441	ERS1194813	2014	27	27
PHESPV0832	ERX1509819	ERR1439442	ERS1194814	2014	06A	06A
PHESPV0833	ERX1509820	ERR1439443	ERS1194815	2014	18A	18A
PHESPV0834	ERX1509821	ERR1439444	ERS1194816	2014	14	14
PHESPV0835	ERX1509822	ERR1439445	ERS1194817	2014	15A	15A
PHESPV0836	ERX1509823	ERR1439446	ERS1194818	2014	23F	23B
PHESPV0837	ERX1509824	ERR1439447	ERS1194819	2014	35A	35A
PHESPV0838	ERX1509825	ERR1439448	ERS1194820	2014	06A	06A
PHESPV0839	ERX1509826	ERR1439449	ERS1194821	2014	11C	11A
PHESPV0840	ERX1509827	ERR1439450	ERS1194822	2014	33A	33F
PHESPV0841	ERX1509828	ERR1439451	ERS1194823	2014	5	5
PHESPV0842	ERX1509829	ERR1439452	ERS1194824	2014	09V	09V
PHESPV0843	ERX1509830	ERR1439453	ERS1194825	2014	35A	35B
PHESPV0844	ERX1509831	ERR1439454	ERS1194826	2014	19A	19A
PHESPV0845	ERX1509832	ERR1439455	ERS1194827	2014	23F	23A
PHESPV0846	ERX1509833	ERR1439456	ERS1194828	2014	10F	10F
PHESPV0847	ERX1509834	ERR1439457	ERS1194829	2014	23F	23F
PHESPV0848	ERX1509835	ERR1439458	ERS1194830	2014	19A	19A
PHESPV0849	ERX1509836	ERR1439459	ERS1194831	2014	33B	33B
PHESPV0850	ERX1509837	ERR1439460	ERS1194832	2014	24B	Serogroup 24
PHESPV0851	ERX1509838	ERR1439461	ERS1194833	2014	18C	18C
PHESPV0852	ERX1509839	ERR1439462	ERS1194834	2014	35A	35A
PHESPV0853	ERX1509840	ERR1439463	ERS1194835	2014	06B	06E(06B)
PHESPV0854	ERX1509841	ERR1439464	ERS1194836	2014	06B	06A
PHESPV0855	ERX1509842	ERR1439465	ERS1194837	2014	19A	19A
PHESPV0856	ERX1509843	ERR1439466	ERS1194838	2014	19A	19A
PHESPV0857	ERX1509844	ERR1439467	ERS1194839	2014	19A	19A
PHESPV0858	ERX1509845	ERR1439468	ERS1194840	2014	22F	22F
PHESPV0859	ERX1509846	ERR1439469	ERS1194841	2014	19A	19A
PHESPV0860	ERX1509847	ERR1439470	ERS1194842	2014	19A	19A
PHESPV0861	ERX1509848	ERR1439471	ERS1194843	2014	35A	35B
PHESPV0862	ERX1509849	ERR1439472	ERS1194844	2014	18F	23B1
PHESPV0863	ERX1509850	ERR1439473	ERS1194845	2014	19A	19A
PHESPV0864	ERX1509851	ERR1439474	ERS1194846	2014	19A	19A
PHESPV0865	ERX1509852	ERR1439475	ERS1194847	2014	23F	23F
PHESPV0866	ERX1509853	ERR1439476	ERS1194848	2014	19A	19A
PHESPV0867	ERX1509854	ERR1439477	ERS1194849	2014	19A	19A
PHESPV0868	ERX1509855	ERR1439478	ERS1194850	2014	19A	19A
PHESPV0869	ERX1509856	ERR1439479	ERS1194851	2014	14	14
PHESPV0870	ERX1509857	ERR1439480	ERS1194852	2014	18C	18C
PHESPV0871	ERX1509858	ERR1439481	ERS1194853	2014	19A	19A
PHESPV0872	ERX1509859	ERR1439482	ERS1194854	2014	18C	18C
PHESPV0873	ERX1509860	ERR1439483	ERS1194855	2015	4	4
PHESPV0874	ERX1509861	ERR1439484	ERS1194856	2015	09V	09V
PHESPV0875	ERX1509862	ERR1439485	ERS1194857	2015	19A	19A
PHESPV0876	ERX1509863	ERR1439486	ERS1194858	2015	14	14
PHESPV0877	ERX1509864	ERR1439487	ERS1194859	2015	06B	06B
PHESPV0878	ERX1509865	ERR1439488	ERS1194860	2015	19A	19A
PHESPV0879	ERX1509866	ERR1439489	ERS1194861	2015	19A	19A
PHESPV0880	ERX1509867	ERR1439490	ERS1194862	2015	19A	19A
PHESPV0881	ERX1509868	ERR1439491	ERS1194863	2015	19A	19A
PHESPV0882	ERX1509869	ERR1439492	ERS1194864	2015	23F	23F
PHESPV0883	ERX1509870	ERR1439493	ERS1194865	2015	19A	19A
PHESPV0884	ERX1509871	ERR1439494	ERS1194866	2015	06A	06A
PHESPV0885	ERX1509872	ERR1439495	ERS1194867	2015	19A	19A
PHESPV0886	ERX1509873	ERR1439496	ERS1194868	2015	19A	19A
PHESPV0887	ERX1509874	ERR1439497	ERS1194869	2015	09V	09V
PHESPV0888	ERX1509875	ERR1439498	ERS1194870	2015	11C	11A
PHESPV0889	ERX1509876	ERR1439499	ERS1194871	2015	19A	19A
PHESPV0890	ERX1509877	ERR1439500	ERS1194872	2015	14	14
PHESPV0891	ERX1509878	ERR1439501	ERS1194873	2015	11C	11A
PHESPV0892	ERX1509879	ERR1439502	ERS1194874	2015	19A	19A
PHESPV0893	ERX1509880	ERR1439503	ERS1194875	2015	09V	09V
PHESPV0894	ERX1509881	ERR1439504	ERS1194876	2015	37	16F
PHESPV0895	ERX1509882	ERR1439505	ERS1194877	2015	14	14
PHESPV0896	ERX1509883	ERR1439506	ERS1194878	2015	09V	09V
PHESPV0897	ERX1509884	ERR1439507	ERS1194879	2015	19A	19A
PHESPV0898	ERX1509885	ERR1439508	ERS1194880	2015	3	3
PHESPV0899	ERX1509886	ERR1439509	ERS1194881	2015	19A	19A
PHESPV0900	ERX1509887	ERR1439510	ERS1194882	2015	34	34
PHESPV0901	ERX1509888	ERR1439511	ERS1194883	2015	14	14
PHESPV0902	ERX1509889	ERR1439512	ERS1194884	2015	23F	23F
PHESPV0903	ERX1509890	ERR1439513	ERS1194885	2015	06A	06A
PHESPV0904	ERX1509891	ERR1439514	ERS1194886	2015	19A	19A
PHESPV0905	ERX1509892	ERR1439515	ERS1194887	2015	06A	06A
PHESPV0906	ERX1509893	ERR1439516	ERS1194888	2015	19A	19A
PHESPV0907	ERX1509894	ERR1439517	ERS1194889	2015	19A	19A
PHESPV0908	ERX1509895	ERR1439518	ERS1194890	2015	19A	19A
PHESPV0909	ERX1509896	ERR1439519	ERS1194891	2015	14	14
PHESPV0910	ERX1509897	ERR1439520	ERS1194892	2015	19A	19A
PHESPV0911	ERX1509898	ERR1439521	ERS1194893	2015	37	37
PHESPV0912	ERX1509899	ERR1439522	ERS1194894	2015	14	15B
PHESPV0913	ERX1509900	ERR1439523	ERS1194895	2015	19A	19A
PHESPV0914	ERX1509901	ERR1439524	ERS1194896	2015	19A	19A
PHESPV0915	ERX1509902	ERR1439525	ERS1194897	2015	4	4
PHESPV0916	ERX1509903	ERR1439526	ERS1194898	2015	4	4
PHESPV0917	ERX1509904	ERR1439527	ERS1194899	2015	09V	09V
PHESPV0918	ERX1509905	ERR1439528	ERS1194900	2015	19A	19A
PHESPV0919	ERX1509906	ERR1439529	ERS1194901	2015	23F	23F
PHESPV0920	ERX1509907	ERR1439530	ERS1194902	2015	19A	19A
PHESPV0921	ERX1509908	ERR1439531	ERS1194903	2015	09V	09V
PHESPV0922	ERX1509909	ERR1439532	ERS1194904	2015	09V	09V
PHESPV0923	ERX1509910	ERR1439533	ERS1194905	2015	34	34
PHESPV0924	ERX1509911	ERR1439534	ERS1194906	2015	06A	06A
PHESPV0925	ERX1509912	ERR1439535	ERS1194907	2015	34	34
PHESPV0926	ERX1509913	ERR1439536	ERS1194908	2015	19A	19A
PHESPV0927	ERX1509914	ERR1439537	ERS1194909	2015	18C	18C
PHESPV0928	ERX1509915	ERR1439538	ERS1194910	2015	18C	18C
PHESPV0929	ERX1509916	ERR1439539	ERS1194911	2015	06B	06E(06B)
PHESPV0930	ERX1509917	ERR1439540	ERS1194912	2015	4	4
PHESPV0931	ERX1509918	ERR1439541	ERS1194913	2015	19A	19A
PHESPV0932	ERX1509919	ERR1439542	ERS1194914	2015	18C	18C
PHESPV0933	ERX1509920	ERR1439543	ERS1194915	2015	19A	19A
PHESPV0934	ERX1509921	ERR1439544	ERS1194916	2015	19A	19A
PHESPV0935	ERX1509922	ERR1439545	ERS1194917	2015	15B/C	15B
PHESPV0936	ERX1509923	ERR1439546	ERS1194918	2015	14	14
PHESPV0937	ERX1509924	ERR1439547	ERS1194919	2015	13	13
PHESPV0938	ERX1509925	ERR1439548	ERS1194920	2015	5	5
PHESPV0939	ERX1509926	ERR1439549	ERS1194921	2015	19A	19A
PHESPV0940	ERX1509927	ERR1439550	ERS1194922	2015	19A	19A
PHESPV0941	ERX1509928	ERR1439551	ERS1194923	2015	19A	19A
PHESPV0942	ERX1509929	ERR1439552	ERS1194924	2015	19A	19A
PHESPV0943	ERX1509930	ERR1439553	ERS1194925	2015	4	4
PHESPV0944	ERX1509931	ERR1439554	ERS1194926	2015	37	37
PHESPV0945	ERX1509932	ERR1439555	ERS1194927	2015	19A	19A
PHESPV0946	ERX1509933	ERR1439556	ERS1194928	2015	19A	19A
PHESPV0947	ERX1509934	ERR1439557	ERS1194929	2015	34	34
PHESPV0948	ERX1509935	ERR1439558	ERS1194930	2015	19A	19A
PHESPV0949	ERX1509936	ERR1439559	ERS1194931	2015	1	1
PHESPV0950	ERX1509937	ERR1439560	ERS1194932	2015	06A	06A
PHESPV0951	ERX1509938	ERR1439561	ERS1194933	2015	34	34
PHESPV0952	ERX1509939	ERR1439562	ERS1194934	2015	1	1
PHESPV0953	ERX1509940	ERR1439563	ERS1194935	2015	19A	19A
PHESPV0954	ERX1509941	ERR1439564	ERS1194936	2015	1	1
PHESPV0955	ERX1509942	ERR1439565	ERS1194937	2015	22A	22A
PHESPV0956	ERX1509943	ERR1439566	ERS1194938	2015	14	14
PHESPV0957	ERX1509944	ERR1439567	ERS1194939	2015	19A	19A
PHESPV0958	ERX1509945	ERR1439568	ERS1194940	2015	1	1
PHESPV0959	ERX1509946	ERR1439569	ERS1194941	2015	06B	06E(06B)
PHESPV0960	ERX1509947	ERR1439570	ERS1194942	2015	06B	06E(06B)
PHESPV0961	ERX1509948	ERR1439571	ERS1194943	2015	35A	35A
PHESPV0962	ERX1509949	ERR1439572	ERS1194944	2015	1	1
PHESPV0963	ERX1509950	ERR1439573	ERS1194945	2015	1	1
PHESPV0964	ERX1509951	ERR1439574	ERS1194946	2015	19A	19A
PHESPV0965	ERX1509952	ERR1439575	ERS1194947	2015	1	1
PHESPV0966	ERX1509953	ERR1439576	ERS1194948	2015	23F	23F
PHESPV0967	ERX1509954	ERR1439577	ERS1194949	2015	19A	19A
PHESPV0968	ERX1509955	ERR1439578	ERS1194950	2015	1	1
PHESPV0969	ERX1509956	ERR1439579	ERS1194951	2015	06B	06B
PHESPV0970	ERX1509957	ERR1439580	ERS1194952	2015	19A	19A
PHESPV0971	ERX1509958	ERR1439581	ERS1194953	2015	1	1
PHESPV0972	ERX1509959	ERR1439582	ERS1194954	2015	18C	18C
PHESPV0973	ERX1509960	ERR1439583	ERS1194955	2015	06A	06A
PHESPV0974	ERX1509961	ERR1439584	ERS1194956	2015	4	4
PHESPV0975	ERX1509962	ERR1439585	ERS1194957	2015	07C	07C
PHESPV0976	ERX1509963	ERR1439586	ERS1194958	2015	1	1
PHESPV0977	ERX1509964	ERR1439587	ERS1194959	2015	18C	18C
PHESPV0978	ERX1509965	ERR1439588	ERS1194960	2015	18C	18C
PHESPV0979	ERX1509966	ERR1439589	ERS1194961	2015	06A	06A
PHESPV0980	ERX1509967	ERR1439590	ERS1194962	2015	19A	19A
PHESPV0981	ERX1509968	ERR1439591	ERS1194963	2015	09V	09V
PHESPV0982	ERX1509969	ERR1439592	ERS1194964	2015	19A	19A
PHESPV0983	ERX1509970	ERR1439593	ERS1194965	2015	06B	06B
PHESPV0984	ERX1509971	ERR1439594	ERS1194966	2015	4	4
PHESPV0985	ERX1509972	ERR1439595	ERS1194967	2015	06B	06B
PHESPV0986	ERX1509973	ERR1439596	ERS1194968	2015	19A	19A
PHESPV0987	ERX1509974	ERR1439597	ERS1194969	2015	21	21
PHESPV0988	ERX1509975	ERR1439598	ERS1194970	2015	09N	09N
PHESPV0989	ERX1509976	ERR1439599	ERS1194971	2015	3	3
PHESPV0990	ERX1509977	ERR1439600	ERS1194972	2015	16F	16F
PHESPV0991	ERX1509978	ERR1439601	ERS1194973	2015	23B	23B
PHESPV0992	ERX1509979	ERR1439602	ERS1194974	2015	07F	07F
PHESPV0993	ERX1509980	ERR1439603	ERS1194975	2015	07C	07C
PHESPV0994	ERX1509981	ERR1439604	ERS1194976	2015	5	5
PHESPV0995	ERX1509982	ERR1439605	ERS1194977	2015	19A	19A
PHESPV0996	ERX1509983	ERR1439606	ERS1194978	2015	06A	06A
PHESPV0997	ERX1509984	ERR1439607	ERS1194979	2015	09V	09V
PHESPV0998	ERX1509985	ERR1439608	ERS1194980	2015	06A	06A
PHESPV0999	ERX1509986	ERR1439609	ERS1194981	2015	4	4
PHESPV1000	ERX1509987	ERR1439610	ERS1194982	2015	06B	06E(06B)
PHESPV1001	ERX1509988	ERR1439611	ERS1194983	2015	29	35B
PHESPV1002	ERX1509989	ERR1439612	ERS1194984	2015	14	14
PHESPV1003	ERX1509990	ERR1439613	ERS1194985	2015	1	1
PHESPV1004	ERX1509991	ERR1439614	ERS1194986	2015	1	1
PHESPV1005	ERX1509992	ERR1439615	ERS1194987	2015	14	12F
PHESPV1006	ERX1509993	ERR1439616	ERS1194988	2015	1	1
PHESPV1007	ERX1509994	ERR1439617	ERS1194989	2015	19F	19F
PHESPV1008	ERX1509995	ERR1439618	ERS1194990	2015	06B	06B
PHESPV1009	ERX1509996	ERR1439619	ERS1194991	2015	18C	18C
PHESPV1010	ERX1509997	ERR1439620	ERS1194992	2015	1	1
PHESPV1011	ERX1509998	ERR1439621	ERS1194993	2015	06A	06A
PHESPV1012	ERX1509999	ERR1439622	ERS1194994	2015	10F	10F
PHESPV1013	ERX1510000	ERR1439623	ERS1194995	2015	1	1
PHESPV1014	ERX1510001	ERR1439624	ERS1194996	2015	35A	35B
PHESPV1015	ERX1510002	ERR1439625	ERS1194997	2015	5	5
PHESPV1016	ERX1510003	ERR1439626	ERS1194998	2015	07C	07C
PHESPV1017	ERX1510004	ERR1439627	ERS1194999	2015	23F	35F
PHESPV1018	ERX1510005	ERR1439628	ERS1195000	2015	14	23A
PHESPV1019	ERX1510006	ERR1439629	ERS1195001	2015	09N	09N
PHESPV1020	ERX1510007	ERR1439630	ERS1195002	2015	23B	23B1
PHESPV1021	ERX1510008	ERR1439631	ERS1195003	2015	4	4
PHESPV1022	ERX1510009	ERR1439632	ERS1195004	2015	4	4
PHESPV1023	ERX1510010	ERR1439633	ERS1195005	2015	17F	17F
PHESPV1024	ERX1510011	ERR1439634	ERS1195006	2015	09V	09V
PHESPV1025	ERX1510012	ERR1439635	ERS1195007	2015	4	4
PHESPV1026	ERX1510013	ERR1439636	ERS1195008	2015	4	4
PHESPV1027	ERX1510014	ERR1439637	ERS1195009	2015	4	4
PHESPV1028	ERX1510015	ERR1439638	ERS1195010	2015	09V	09V
PHESPV1029	ERX1510016	ERR1439639	ERS1195011	2015	17F	17F
PHESPV1030	ERX1510017	ERR1439640	ERS1195012	2015	17F	17F
PHESPV1031	ERX1510018	ERR1439641	ERS1195013	2015	17F	17F
PHESPV1032	ERX1510019	ERR1439642	ERS1195014	2015	34	34
PHESPV1033	ERX1510020	ERR1439643	ERS1195015	2015	17F	17F
PHESPV1034	ERX1510021	ERR1439644	ERS1195016	2015	37	37
PHESPV1035	ERX1510022	ERR1439645	ERS1195017	2015	23F	23F
PHESPV1036	ERX1510023	ERR1439646	ERS1195018	2015	10F	10F
PHESPV1037	ERX1510024	ERR1439647	ERS1195019	2015	1	1
PHESPV1038	ERX1510025	ERR1439648	ERS1195020	2015	06A	06E(06A)
PHESPV1039	ERX1510026	ERR1439649	ERS1195021	2015	06A	06A
PHESPV1040	ERX1510027	ERR1439650	ERS1195022	2015	1	1
PHESPV1041	ERX1510028	ERR1439651	ERS1195023	2015	1	1
PHESPV1042	ERX1510029	ERR1439652	ERS1195024	2015	06B	06B
PHESPV1043	ERX1510030	ERR1439653	ERS1195025	2015	4	4
PHESPV1044	ERX1510031	ERR1439654	ERS1195026	2015	23B	23B1
PHESPV1045	ERX1510032	ERR1439655	ERS1195027	2015	23B	23B1
PHESPV1046	ERX1510033	ERR1439656	ERS1195028	2015	5	5
PHESPV1047	ERX1510034	ERR1439657	ERS1195029	2015	4	4
PHESPV1048	ERX1510035	ERR1439658	ERS1195030	2015	4	4
PHESPV1049	ERX1510036	ERR1439659	ERS1195031	2015	4	4
PHESPV1050	ERX1510037	ERR1439660	ERS1195032	2015	4	4
PHESPV1051	ERX1510038	ERR1439661	ERS1195033	2015	4	4
PHESPV1052	ERX1510039	ERR1439662	ERS1195034	2015	07C	07C
PHESPV1053	ERX1510040	ERR1439663	ERS1195035	2015	06A	06A
PHESPV1054	ERX1510041	ERR1439664	ERS1195036	2015	06A	06A
PHESPV1055	ERX1510042	ERR1439665	ERS1195037	2015	19A	19A
PHESPV1056	ERX1510043	ERR1439666	ERS1195038	2015	10F	10F
PHESPV1057	ERX1510044	ERR1439667	ERS1195039	2015	1	1
PHESPV1058	ERX1510045	ERR1439668	ERS1195040	2015	14	14
PHESPV1059	ERX1510046	ERR1439669	ERS1195041	2015	10B	10B
PHESPV1060	ERX1510047	ERR1439670	ERS1195042	2015	17F	17F
PHESPV1061	ERX1510048	ERR1439671	ERS1195043	2015	1	1
PHESPV1062	ERX1510049	ERR1439672	ERS1195044	2015	23F	23F
PHESPV1063	ERX1510050	ERR1439673	ERS1195045	2015	20	20
PHESPV1064	ERX1510051	ERR1439674	ERS1195046	2015	14	14
PHESPV1065	ERX1510052	ERR1439675	ERS1195047	2015	17F	17F
PHESPV1066	ERX1510053	ERR1439676	ERS1195048	2015	18C	18C
PHESPV1067	ERX1510054	ERR1439677	ERS1195049	2015	35C	42
PHESPV1068	ERX1510055	ERR1439678	ERS1195050	2015	06B	06E(06B)
PHESPV1069	ERX1510056	ERR1439679	ERS1195051	2015	20	20
PHESPV1070	ERX1510057	ERR1439680	ERS1195052	2015	09V	09V
PHESPV1071	ERX1510058	ERR1439681	ERS1195053	2015	23B	23B1
PHESPV1072	ERX1510059	ERR1439682	ERS1195054	2015	06B	06E(06B)
PHESPV1073	ERX1510060	ERR1439683	ERS1195055	2015	15B/C	15B/C
PHESPV1074	ERX1510061	ERR1439684	ERS1195056	2015	07F	07F
PHESPV1075	ERX1510062	ERR1439685	ERS1195057	2015	16F	16F
PHESPV1076	ERX1510063	ERR1439686	ERS1195058	2015	07F	07F
PHESPV1077	ERX1510064	ERR1439687	ERS1195059	2015	19A	19A
PHESPV1078	ERX1510065	ERR1439688	ERS1195060	2015	17F	17F
PHESPV1079	ERX1510066	ERR1439689	ERS1195061	2015	35A	35B
PHESPV1080	ERX1510067	ERR1439690	ERS1195062	2015	17F	17F
PHESPV1081	ERX1510068	ERR1439691	ERS1195063	2015	23F	23F
PHESPV1082	ERX1510069	ERR1439692	ERS1195064	2015	1	1
PHESPV1083	ERX1510070	ERR1439693	ERS1195065	2015	37	37
PHESPV1084	ERX1510071	ERR1439694	ERS1195066	2015	20	22F
PHESPV1085	ERX1510072	ERR1439695	ERS1195067	2015	1	1
PHESPV1086	ERX1510073	ERR1439696	ERS1195068	2015	20	20
PHESPV1087	ERX1510074	ERR1439697	ERS1195069	2015	17F	17F
PHESPV1088	ERX1510075	ERR1439698	ERS1195070	2015	1	1
PHESPV1089	ERX1510076	ERR1439699	ERS1195071	2015	5	5
PHESPV1090	ERX1510077	ERR1439700	ERS1195072	2015	17F	17F
PHESPV1091	ERX1510078	ERR1439701	ERS1195073	2015	10B	10B
PHESPV1092	ERX1510079	ERR1439702	ERS1195074	2015	20	20
PHESPV1093	ERX1510080	ERR1439703	ERS1195075	2015	34	34
PHESPV1094	ERX1510081	ERR1439704	ERS1195076	2015	17F	17F
PHESPV1095	ERX1510082	ERR1439705	ERS1195077	2015	17F	17F
PHESPV1096	ERX1510083	ERR1439706	ERS1195078	2015	13	13
PHESPV1097	ERX1510084	ERR1439707	ERS1195079	2015	20	20
PHESPV1098	ERX1510085	ERR1439708	ERS1195080	2015	06B	06E(06B)
PHESPV1099	ERX1510086	ERR1439709	ERS1195081	2015	19A	19A
PHESPV1100	ERX1510087	ERR1439710	ERS1195082	2015	19A	19A
PHESPV1101	ERX1510088	ERR1439711	ERS1195083	2015	10F	Failed
PHESPV1102	ERX1510089	ERR1439712	ERS1195084	2015	06A	06A
PHESPV1103	ERX1510090	ERR1439713	ERS1195085	2015	8	8
PHESPV1104	ERX1510091	ERR1439714	ERS1195086	2015	23B	23B1
PHESPV1105	ERX1510092	ERR1439715	ERS1195087	2015	09N	09N
PHESPV1106	ERX1510093	ERR1439716	ERS1195088	2015	19A	19A
PHESPV1107	ERX1510094	ERR1439717	ERS1195089	2015	10A	10A
PHESPV1108	ERX1510095	ERR1439718	ERS1195090	2015	8	8
PHESPV1109	ERX1510096	ERR1439719	ERS1195091	2015	16F	16F
PHESPV1110	ERX1510097	ERR1439720	ERS1195092	2015	38	38
PHESPV1111	ERX1510098	ERR1439721	ERS1195093	2015	8	8
PHESPV1112	ERX1510099	ERR1439722	ERS1195094	2015	12F	12F
PHESPV1113	ERX1510100	ERR1439723	ERS1195095	2015	38	38
PHESPV1114	ERX1510101	ERR1439724	ERS1195096	2015	22F	22F
PHESPV1115	ERX1510102	ERR1439725	ERS1195097	2015	8	8
PHESPV1116	ERX1510103	ERR1439726	ERS1195098	2015	3	3
PHESPV1117	ERX1510104	ERR1439727	ERS1195099	2015	09N	09N
PHESPV1118	ERX1510105	ERR1439728	ERS1195100	2015	12F	12F
PHESPV1119	ERX1510106	ERR1439729	ERS1195101	2015	37	37
PHESPV1120	ERX1510107	ERR1439730	ERS1195102	2015	8	8
PHESPV1121	ERX1510108	ERR1439731	ERS1195103	2015	35B	35B
PHESPV1122	ERX1510109	ERR1439732	ERS1195104	2015	10A	10A
PHESPV1123	ERX1510110	ERR1439733	ERS1195105	2015	8	8
PHESPV1124	ERX1510111	ERR1439734	ERS1195106	2015	24F	Serogroup 24
PHESPV1125	ERX1510112	ERR1439735	ERS1195107	2015	3	3
PHESPV1126	ERX1510113	ERR1439736	ERS1195108	2015	8	8
PHESPV1127	ERX1510114	ERR1439737	ERS1195109	2015	12F	12F
PHESPV1128	ERX1510115	ERR1439738	ERS1195110	2015	3	3
PHESPV1129	ERX1510116	ERR1439739	ERS1195111	2015	09N	09N
PHESPV1130	ERX1510117	ERR1439740	ERS1195112	2015	07F	07F
PHESPV1131	ERX1510118	ERR1439741	ERS1195113	2015	8	8
PHESPV1132	ERX1510119	ERR1439742	ERS1195114	2015	8	8
PHESPV1133	ERX1510120	ERR1439743	ERS1195115	2015	09N	09N
PHESPV1134	ERX1510121	ERR1439744	ERS1195116	2015	33F	33F
PHESPV1135	ERX1510122	ERR1439745	ERS1195117	2015	22F	22F
PHESPV1136	ERX1510123	ERR1439746	ERS1195118	2015	15A	15A
PHESPV1137	ERX1510124	ERR1439747	ERS1195119	2015	12F	12F
PHESPV1138	ERX1510125	ERR1439748	ERS1195120	2015	33F	33F
PHESPV1139	ERX1510126	ERR1439749	ERS1195121	2015	8	8
PHESPV1140	ERX1510127	ERR1439750	ERS1195122	2015	12F	12B
PHESPV1141	ERX1510128	ERR1439751	ERS1195123	2015	16F	16F
PHESPV1142	ERX1510129	ERR1439752	ERS1195124	2015	8	8
PHESPV1143	ERX1510130	ERR1439753	ERS1195125	2015	38	38
PHESPV1144	ERX1510131	ERR1439754	ERS1195126	2015	8	8
PHESPV1145	ERX1510132	ERR1439755	ERS1195127	2015	3	3
PHESPV1146	ERX1510133	ERR1439756	ERS1195128	2015	10A	10A
PHESPV1147	ERX1510134	ERR1439757	ERS1195129	2015	8	8
PHESPV1148	ERX1510135	ERR1439758	ERS1195130	2015	22F	22F
PHESPV1149	ERX1510136	ERR1439759	ERS1195131	2015	8	8
PHESPV1150	ERX1510137	ERR1439760	ERS1195132	2015	3	3
PHESPV1151	ERX1510138	ERR1439761	ERS1195133	2015	24F	Serogroup 24
PHESPV1152	ERX1510139	ERR1439762	ERS1195134	2015	23B	23B
PHESPV1153	ERX1510140	ERR1439763	ERS1195135	2015	10A	10A
PHESPV1154	ERX1510141	ERR1439764	ERS1195136	2015	16F	16F
PHESPV1155	ERX1510142	ERR1439765	ERS1195137	2015	38	38
PHESPV1156	ERX1510143	ERR1439766	ERS1195138	2015	15A	15A
PHESPV1157	ERX1510144	ERR1439767	ERS1195139	2015	06C	06C
PHESPV1158	ERX1510145	ERR1439768	ERS1195140	2015	22F	22F
PHESPV1159	ERX1510146	ERR1439769	ERS1195141	2015	3	3
PHESPV1160	ERX1510147	ERR1439770	ERS1195142	2015	24F	Serogroup 24
PHESPV1161	ERX1510148	ERR1439771	ERS1195143	2015	15B/C	15B
PHESPV1162	ERX1510149	ERR1439772	ERS1195144	2015	11A	11A
PHESPV1163	ERX1510150	ERR1439773	ERS1195145	2015	12F	12F
PHESPV1164	ERX1510151	ERR1439774	ERS1195146	2015	3	3
PHESPV1165	ERX1510152	ERR1439775	ERS1195147	2015	16F	16F
PHESPV1166	ERX1510153	ERR1439776	ERS1195148	2015	23A	23A
PHESPV1167	ERX1510154	ERR1439777	ERS1195149	2015	15A	15A
PHESPV1168	ERX1510155	ERR1439778	ERS1195150	2015	15A	15A
PHESPV1169	ERX1510156	ERR1439779	ERS1195151	2015	23B	23B
PHESPV1170	ERX1510157	ERR1439780	ERS1195152	2015	15A	15A
PHESPV1171	ERX1510158	ERR1439781	ERS1195153	2015	15A	15A
PHESPV1172	ERX1510159	ERR1439782	ERS1195154	2015	1	1
PHESPV1173	ERX1510160	ERR1439783	ERS1195155	2015	3	3
PHESPV1174	ERX1510161	ERR1439784	ERS1195156	2015	06C	06C
PHESPV1175	ERX1510162	ERR1439785	ERS1195157	2015	19A	19A
PHESPV1176	ERX1510163	ERR1439786	ERS1195158	2015	06C	06C
PHESPV1177	ERX1510164	ERR1439787	ERS1195159	2015	11A	Failed
PHESPV1178	ERX1510165	ERR1439788	ERS1195160	2015	06C	23B1
PHESPV1179	ERX1510166	ERR1439789	ERS1195161	2015	8	8
PHESPV1180	ERX1510167	ERR1439790	ERS1195162	2015	16F	16F
PHESPV1181	ERX1510168	ERR1439791	ERS1195163	2015	15A	15A
PHESPV1182	ERX1510169	ERR1439792	ERS1195164	2015	19A	19A
PHESPV1183	ERX1510170	ERR1439793	ERS1195165	2015	15A	15A
PHESPV1184	ERX1510171	ERR1439794	ERS1195166	2015	23A	23A
PHESPV1185	ERX1510172	ERR1439795	ERS1195167	2015	07F	07F
PHESPV1186	ERX1510173	ERR1439796	ERS1195168	2015	8	8
PHESPV1187	ERX1510174	ERR1439797	ERS1195169	2015	19A	19A
PHESPV1188	ERX1510175	ERR1439798	ERS1195170	2015	09V	09V
PHESPV1189	ERX1510176	ERR1439799	ERS1195171	2015	12F	12F
PHESPV1190	ERX1510177	ERR1439800	ERS1195172	2015	33F	33F
PHESPV1191	ERX1510178	ERR1439801	ERS1195173	2015	8	8
PHESPV1192	ERX1510179	ERR1439802	ERS1195174	2015	12F	12F
PHESPV1193	ERX1510180	ERR1439803	ERS1195175	2015	23A	23A
PHESPV1194	ERX1510181	ERR1439804	ERS1195176	2015	15B/C	15B
PHESPV1195	ERX1510182	ERR1439805	ERS1195177	2015	19A	19A
PHESPV1196	ERX1510183	ERR1439806	ERS1195178	2015	07F	07F
PHESPV1197	ERX1510184	ERR1439807	ERS1195179	2015	19A	19A
PHESPV1198	ERX1510185	ERR1439808	ERS1195180	2015	3	3
PHESPV1199	ERX1510186	ERR1439809	ERS1195181	2015	07F	07F
PHESPV1200	ERX1510187	ERR1439810	ERS1195182	2015	07B	Serogroup 24
PHESPV1201	ERX1510188	ERR1439811	ERS1195183	2015	3	3
PHESPV1202	ERX1510189	ERR1439812	ERS1195184	2015	16F	16F
PHESPV1203	ERX1510190	ERR1439813	ERS1195185	2015	11A	11A
PHESPV1204	ERX1510191	ERR1439814	ERS1195186	2015	15A	15A
PHESPV1205	ERX1510192	ERR1439815	ERS1195187	2015	35F	35F
PHESPV1206	ERX1510193	ERR1439816	ERS1195188	2015	19A	19A
PHESPV1207	ERX1510194	ERR1439817	ERS1195189	2015	8	8
PHESPV1208	ERX1510195	ERR1439818	ERS1195190	2015	12B	12B
PHESPV1209	ERX1510196	ERR1439819	ERS1195191	2015	35B	35B
PHESPV1210	ERX1510197	ERR1439820	ERS1195192	2015	20	20
PHESPV1211	ERX1510198	ERR1439821	ERS1195193	2015	15A	15A
PHESPV1212	ERX1510199	ERR1439822	ERS1195194	2015	12F	12F
PHESPV1213	ERX1510200	ERR1439823	ERS1195195	2015	19A	19A
PHESPV1214	ERX1510201	ERR1439824	ERS1195196	2015	8	8
PHESPV1215	ERX1510202	ERR1439825	ERS1195197	2015	12F	12F
PHESPV1216	ERX1510203	ERR1439826	ERS1195198	2015	15A	15A
PHESPV1217	ERX1510204	ERR1439827	ERS1195199	2015	19A	19A
PHESPV1218	ERX1510205	ERR1439828	ERS1195200	2015	15A	15A
PHESPV1219	ERX1510206	ERR1439829	ERS1195201	2015	15A	15A
PHESPV1220	ERX1510207	ERR1439830	ERS1195202	2015	15A	15A
PHESPV1221	ERX1510208	ERR1439831	ERS1195203	2015	19F	19F
PHESPV1222	ERX1510209	ERR1439832	ERS1195204	2015	23A	23A
PHESPV1223	ERX1510210	ERR1439833	ERS1195205	2015	19F	19F
PHESPV1224	ERX1510211	ERR1439834	ERS1195206	2015	09N	09N
PHESPV1225	ERX1510212	ERR1439835	ERS1195207	2015	19A	19A
PHESPV1226	ERX1510213	ERR1439836	ERS1195208	2015	07F	07F
PHESPV1227	ERX1510214	ERR1439837	ERS1195209	2015	8	8
PHESPV1228	ERX1510215	ERR1439838	ERS1195210	2015	15A	15A
PHESPV1229	ERX1510216	ERR1439839	ERS1195211	2015	15B/C	15B
PHESPV1230	ERX1510217	ERR1439840	ERS1195212	2015	21	21
PHESPV1231	ERX1510218	ERR1439841	ERS1195213	2015	06C	06C
PHESPV1232	ERX1510219	ERR1439842	ERS1195214	2015	8	8
PHESPV1233	ERX1510220	ERR1439843	ERS1195215	2015	8	8
PHESPV1234	ERX1510221	ERR1439844	ERS1195216	2015	3	3
PHESPV1235	ERX1510222	ERR1439845	ERS1195217	2015	23A	23A
PHESPV1236	ERX1510223	ERR1439846	ERS1195218	2015	8	8
PHESPV1237	ERX1510224	ERR1439847	ERS1195219	2015	09N	09N
PHESPV1238	ERX1510225	ERR1439848	ERS1195220	2015	20	20
PHESPV1239	ERX1510226	ERR1439849	ERS1195221	2015	15A	15A
PHESPV1240	ERX1510227	ERR1439850	ERS1195222	2015	17F	17F
PHESPV1241	ERX1510228	ERR1439851	ERS1195223	2015	19A	19A
PHESPV1242	ERX1510229	ERR1439852	ERS1195224	2015	34	34
PHESPV1243	ERX1510230	ERR1439853	ERS1195225	2015	22F	22F
PHESPV1244	ERX1510231	ERR1439854	ERS1195226	2015	15A	15A
PHESPV1245	ERX1510232	ERR1439855	ERS1195227	2015	09V	09V
PHESPV1246	ERX1510233	ERR1439856	ERS1195228	2015	12F	12F
PHESPV1247	ERX1510234	ERR1439857	ERS1195229	2015	35F	35F
PHESPV1248	ERX1510235	ERR1439858	ERS1195230	2015	8	8
PHESPV1249	ERX1510236	ERR1439859	ERS1195231	2015	3	3
PHESPV1250	ERX1510237	ERR1439860	ERS1195232	2015	23A	23A
PHESPV1251	ERX1510238	ERR1439861	ERS1195233	2015	3	3
PHESPV1252	ERX1510239	ERR1439862	ERS1195234	2015	8	8
PHESPV1253	ERX1510240	ERR1439863	ERS1195235	2015	33F	33F
PHESPV1254	ERX1510241	ERR1439864	ERS1195236	2015	8	8
PHESPV1255	ERX1510242	ERR1439865	ERS1195237	2015	8	8
PHESPV1256	ERX1510243	ERR1439866	ERS1195238	2015	38	38
PHESPV1257	ERX1510244	ERR1439867	ERS1195239	2015	19F	19F
PHESPV1258	ERX1510245	ERR1439868	ERS1195240	2015	31	31
PHESPV1259	ERX1510246	ERR1439869	ERS1195241	2015	12F	12F
PHESPV1260	ERX1510247	ERR1439870	ERS1195242	2015	19A	19A
PHESPV1261	ERX1510248	ERR1439871	ERS1195243	2015	35B	35B
PHESPV1262	ERX1510249	ERR1439872	ERS1195244	2015	19F	19F
PHESPV1263	ERX1510250	ERR1439873	ERS1195245	2015	12F	12F
PHESPV1264	ERX1510251	ERR1439874	ERS1195246	2015	22F	22F
PHESPV1265	ERX1510252	ERR1439875	ERS1195247	2015	11A	11A
PHESPV1266	ERX1510253	ERR1439876	ERS1195248	2015	11A	11A
PHESPV1267	ERX1510254	ERR1439877	ERS1195249	2015	22F	22F
PHESPV1268	ERX1510255	ERR1439878	ERS1195250	2015	8	8
PHESPV1269	ERX1510256	ERR1439879	ERS1195251	2015	19F	19F
PHESPV1270	ERX1510257	ERR1439880	ERS1195252	2015	07F	07F
PHESPV1271	ERX1510258	ERR1439881	ERS1195253	2015	06C	06C
PHESPV1272	ERX1510259	ERR1439882	ERS1195254	2015	12F	12F
PHESPV1273	ERX1510260	ERR1439883	ERS1195255	2015	22F	22F
PHESPV1274	ERX1510261	ERR1439884	ERS1195256	2015	19A	19A
PHESPV1275	ERX1510262	ERR1439885	ERS1195257	2015	20	20
PHESPV1276	ERX1510263	ERR1439886	ERS1195258	2015	8	8
PHESPV1277	ERX1510264	ERR1439887	ERS1195259	2015	33F	33F
PHESPV1278	ERX1510265	ERR1439888	ERS1195260	2015	8	8
PHESPV1279	ERX1510266	ERR1439889	ERS1195261	2015	23B	23B
PHESPV1280	ERX1510267	ERR1439890	ERS1195262	2015	23B	23B
PHESPV1281	ERX1510268	ERR1439891	ERS1195263	2015	12F	12F
PHESPV1282	ERX1510269	ERR1439892	ERS1195264	2015	19A	19A
PHESPV1283	ERX1510270	ERR1439893	ERS1195265	2015	12F	12B
PHESPV1284	ERX1510271	ERR1439894	ERS1195266	2015	3	3
PHESPV1285	ERX1510272	ERR1439895	ERS1195267	2015	35F	35F
PHESPV1286	ERX1510273	ERR1439896	ERS1195268	2015	07F	07F
PHESPV1287	ERX1510274	ERR1439897	ERS1195269	2015	22F	22F
PHESPV1288	ERX1510275	ERR1439898	ERS1195270	2015	22F	22F
PHESPV1289	ERX1510276	ERR1439899	ERS1195271	2015	NTR	8
PHESPV1290	ERX1510277	ERR1439900	ERS1195272	2015	09N	09N
PHESPV1291	ERX1510278	ERR1439901	ERS1195273	2015	11A	11A
PHESPV1292	ERX1510279	ERR1439902	ERS1195274	2015	16F	16F
PHESPV1293	ERX1510280	ERR1439903	ERS1195275	2015	19A	19A
PHESPV1294	ERX1510281	ERR1439904	ERS1195276	2015	8	8
PHESPV1295	ERX1510282	ERR1439905	ERS1195277	2015	06C	06C
PHESPV1296	ERX1510283	ERR1439906	ERS1195278	2015	09N	09N
PHESPV1297	ERX1510284	ERR1439907	ERS1195279	2015	8	8
PHESPV1298	ERX1510285	ERR1439908	ERS1195280	2015	15A	15A
PHESPV1299	ERX1510286	ERR1439909	ERS1195281	2015	19A	19A
PHESPV1300	ERX1510287	ERR1439910	ERS1195282	2015	8	8
PHESPV1301	ERX1510288	ERR1439911	ERS1195283	2015	23B	23B
PHESPV1302	ERX1510289	ERR1439912	ERS1195284	2015	23B	23B
PHESPV1303	ERX1510290	ERR1439913	ERS1195285	2015	15A	15A
PHESPV1304	ERX1510291	ERR1439914	ERS1195286	2015	20	20
PHESPV1305	ERX1510292	ERR1439915	ERS1195287	2015	8	8
PHESPV1306	ERX1510293	ERR1439916	ERS1195288	2015	07B	07B
PHESPV1307	ERX1510294	ERR1439917	ERS1195289	2015	27	27
PHESPV1308	ERX1510295	ERR1439918	ERS1195290	2015	07F	07F
PHESPV1309	ERX1510296	ERR1439919	ERS1195291	2015	23A	23A
PHESPV1310	ERX1510297	ERR1439920	ERS1195292	2015	8	8
PHESPV1311	ERX1510298	ERR1439921	ERS1195293	2015	8	8
PHESPV1312	ERX1510299	ERR1439922	ERS1195294	2015	3	3
PHESPV1313	ERX1510300	ERR1439923	ERS1195295	2015	09N	09N
PHESPV1314	ERX1510301	ERR1439924	ERS1195296	2015	33F	33F
PHESPV1315	ERX1510302	ERR1439925	ERS1195297	2015	16F	16F
PHESPV1316	ERX1510303	ERR1439926	ERS1195298	2015	09N	09N
PHESPV1317	ERX1510304	ERR1439927	ERS1195299	2015	19A	19A
PHESPV1318	ERX1510305	ERR1439928	ERS1195300	2015	3	3
PHESPV1319	ERX1510306	ERR1439929	ERS1195301	2015	22F	22F
PHESPV1320	ERX1510307	ERR1439930	ERS1195302	2015	17F	17F
PHESPV1321	ERX1510308	ERR1439931	ERS1195303	2015	07F	07F
PHESPV1322	ERX1510309	ERR1439932	ERS1195304	2015	3	3
PHESPV1323	ERX1510310	ERR1439933	ERS1195305	2015	35B	35B
PHESPV1324	ERX1510311	ERR1439934	ERS1195306	2015	22F	22F
PHESPV1325	ERX1510312	ERR1439935	ERS1195307	2015	21	21
PHESPV1326	ERX1510313	ERR1439936	ERS1195308	2015	NTR	Failed
PHESPV1327	ERX1510314	ERR1439937	ERS1195309	2015	09N	09N
PHESPV1328	ERX1510315	ERR1439938	ERS1195310	2015	3	3
PHESPV1329	ERX1510316	ERR1439939	ERS1195311	2015	NTR	Failed
PHESPV1330	ERX1510317	ERR1439940	ERS1195312	2015	8	8
PHESPV1331	ERX1510318	ERR1439941	ERS1195313	2015	22F	22F
PHESPV1332	ERX1510319	ERR1439942	ERS1195314	2015	28A	28A
PHESPV1333	ERX1510320	ERR1439943	ERS1195315	2015	3	3
PHESPV1334	ERX1510321	ERR1439944	ERS1195316	2015	06C	06C
PHESPV1335	ERX1510322	ERR1439945	ERS1195317	2015	07F	07F
PHESPV1337	ERX1510323	ERR1439946	ERS1195318	2015	23F	Failed
PHESPV1338	ERX1510324	ERR1439947	ERS1195319	2015	12F	12F
PHESPV1339	ERX1510325	ERR1439948	ERS1195320	2015	15A	15A
PHESPV1340	ERX1510326	ERR1439949	ERS1195321	2015	22F	22F
PHESPV1341	ERX1510327	ERR1439950	ERS1195322	2015	09N	09N
PHESPV1342	ERX1510328	ERR1439951	ERS1195323	2015	33F	33F
PHESPV1343	ERX1510329	ERR1439952	ERS1195324	2015	8	8
PHESPV1344	ERX1510330	ERR1439953	ERS1195325	2015	22F	22F
PHESPV1346	ERX1510331	ERR1439954	ERS1195326	2015	23B	23B
PHESPV1347	ERX1510332	ERR1439955	ERS1195327	2015	23B	23B1
PHESPV1348	ERX1510333	ERR1439956	ERS1195328	2015	11A	11A
PHESPV1349	ERX1510334	ERR1439957	ERS1195329	2015	33F	33F
PHESPV1350	ERX1510335	ERR1439958	ERS1195330	2015	22F	22F
PHESPV1351	ERX1510336	ERR1439959	ERS1195331	2015	11A	11A
PHESPV1352	ERX1510337	ERR1439960	ERS1195332	2015	8	8
PHESPV1353	ERX1510338	ERR1439961	ERS1195333	2015	16F	16F
PHESPV1354	ERX1510339	ERR1439962	ERS1195334	2015	23A	23A
PHESPV1355	ERX1510340	ERR1439963	ERS1195335	2015	8	8
PHESPV1356	ERX1510341	ERR1439964	ERS1195336	2015	15A	15A
PHESPV1357	ERX1510342	ERR1439965	ERS1195337	2015	3	3
PHESPV1358	ERX1510343	ERR1439966	ERS1195338	2015	23B	23B
PHESPV1359	ERX1510344	ERR1439967	ERS1195339	2015	23B	23B1
PHESPV1360	ERX1510345	ERR1439968	ERS1195340	2015	15A	15A
PHESPV1361	ERX1510346	ERR1439969	ERS1195341	2015	15A	15A
PHESPV1362	ERX1510347	ERR1439970	ERS1195342	2015	35B	35B
PHESPV1363	ERX1510348	ERR1439971	ERS1195343	2015	10A	10A
PHESPV1364	ERX1510349	ERR1439972	ERS1195344	2015	19F	19F
PHESPV1365	ERX1510350	ERR1439973	ERS1195345	2015	19F	19F
PHESPV1366	ERX1510351	ERR1439974	ERS1195346	2015	33F	33F
PHESPV1367	ERX1510352	ERR1439975	ERS1195347	2015	15A	15A
PHESPV1368	ERX1510353	ERR1439976	ERS1195348	2015	3	3
PHESPV1369	ERX1510354	ERR1439977	ERS1195349	2015	15A	15A
PHESPV1370	ERX1510355	ERR1439978	ERS1195350	2015	06C	06C
PHESPV1371	ERX1510356	ERR1439979	ERS1195351	2015	19A	19A
PHESPV1372	ERX1510357	ERR1439980	ERS1195352	2015	12F	12F
PHESPV1373	ERX1510358	ERR1439981	ERS1195353	2015	8	8
PHESPV1374	ERX1510359	ERR1439982	ERS1195354	2015	33F	33F
PHESPV1375	ERX1510360	ERR1439983	ERS1195355	2015	8	8
PHESPV1376	ERX1510361	ERR1439984	ERS1195356	2015	23B	23B1
PHESPV1377	ERX1510362	ERR1439985	ERS1195357	2015	8	8
PHESPV1378	ERX1510363	ERR1439986	ERS1195358	2015	23A	23A
PHESPV1379	ERX1510364	ERR1439987	ERS1195359	2015	22F	22F
PHESPV1380	ERX1510365	ERR1439988	ERS1195360	2015	33F	33F
PHESPV1381	ERX1510366	ERR1439989	ERS1195361	2015	09N	09N
PHESPV1382	ERX1510367	ERR1439990	ERS1195362	2015	15A	15A
PHESPV1383	ERX1510368	ERR1439991	ERS1195363	2015	22F	22F
PHESPV1384	ERX1510369	ERR1439992	ERS1195364	2015	8	8
PHESPV1385	ERX1510370	ERR1439993	ERS1195365	2015	24F	Serogroup 24
PHESPV1386	ERX1510371	ERR1439994	ERS1195366	2015	24F	Serogroup 24
PHESPV1387	ERX1510372	ERR1439995	ERS1195367	2015	15A	15A
PHESPV1388	ERX1510373	ERR1439996	ERS1195368	2015	19A	19A
PHESPV1389	ERX1510374	ERR1439997	ERS1195369	2015	22F	22F
PHESPV1390	ERX1510375	ERR1439998	ERS1195370	2015	31	31
PHESPV1391	ERX1510376	ERR1439999	ERS1195371	2015	09N	09N
PHESPV1392	ERX1510377	ERR1440000	ERS1195372	2015	10A	10A
PHESPV1393	ERX1510378	ERR1440001	ERS1195373	2015	8	8
PHESPV1394	ERX1510379	ERR1440002	ERS1195374	2015	8	8
PHESPV1395	ERX1510380	ERR1440003	ERS1195375	2015	16F	16F
PHESPV1396	ERX1510381	ERR1440004	ERS1195376	2015	09N	09N
PHESPV1397	ERX1510382	ERR1440005	ERS1195377	2015	22F	22F
PHESPV1398	ERX1510383	ERR1440006	ERS1195378	2015	15A	15A
PHESPV1400	ERX1510384	ERR1440007	ERS1195379	2015	38	38
PHESPV1401	ERX1510385	ERR1440008	ERS1195380	2015	22F	22F
PHESPV1402	ERX1510386	ERR1440009	ERS1195381	2015	8	8
PHESPV1403	ERX1510387	ERR1440010	ERS1195382	2015	31	31
PHESPV1404	ERX1510388	ERR1440011	ERS1195383	2015	15A	15A
PHESPV1405	ERX1510389	ERR1440012	ERS1195384	2015	37	37
PHESPV1406	ERX1510390	ERR1440013	ERS1195385	2015	12F	12B
PHESPV1407	ERX1510391	ERR1440014	ERS1195386	2015	23F	23F
PHESPV1408	ERX1510392	ERR1440015	ERS1195387	2015	4	4
PHESPV1409	ERX1510393	ERR1440016	ERS1195388	2015	06B	06B
PHESPV1410	ERX1510394	ERR1440017	ERS1195389	2015	13	13
PHESPV1411	ERX1510395	ERR1440018	ERS1195390	2015	21	21
PHESPV1412	ERX1510396	ERR1440019	ERS1195391	2015	20	20
PHESPV1413	ERX1510397	ERR1440020	ERS1195392	2015	19A	8
PHESPV1414	ERX1510398	ERR1440021	ERS1195393	2015	14	14
PHESPV1415	ERX1510399	ERR1440022	ERS1195394	2015	24B	Serogroup 24
PHESPV1416	ERX1510400	ERR1440023	ERS1195395	2015	20	20
PHESPV1417	ERX1510401	ERR1440024	ERS1195396	2015	4	4
PHESPV1418	ERX1510402	ERR1440025	ERS1195397	2015	06D	06C
PHESPV1419	ERX1510403	ERR1440026	ERS1195398	2015	06B	06B
PHESPV1420	ERX1510404	ERR1440027	ERS1195399	2015	20	20
PHESPV1421	ERX1510405	ERR1440028	ERS1195400	2015	17F	17F
PHESPV1422	ERX1510406	ERR1440029	ERS1195401	2015	17F	17F
PHESPV1423	ERX1510407	ERR1440030	ERS1195402	2015	09V	09V
PHESPV1424	ERX1510408	ERR1440031	ERS1195403	2015	21	21
PHESPV1425	ERX1510409	ERR1440032	ERS1195404	2015	1	1
PHESPV1426	ERX1510410	ERR1440033	ERS1195405	2015	19A	19A
PHESPV1427	ERX1510411	ERR1440034	ERS1195406	2015	20	20
PHESPV1428	ERX1510412	ERR1440035	ERS1195407	2015	34	34
PHESPV1429	ERX1510413	ERR1440036	ERS1195408	2015	20	20
PHESPV1430	ERX1510414	ERR1440037	ERS1195409	2015	20	20
PHESPV1431	ERX1510415	ERR1440038	ERS1195410	2015	17F	17F
PHESPV1432	ERX1510416	ERR1440039	ERS1195411	2015	20	20
PHESPV1433	ERX1510417	ERR1440040	ERS1195412	2015	10B	10B
PHESPV1434	ERX1510418	ERR1440041	ERS1195413	2015	15A	15A
PHESPV1435	ERX1510419	ERR1440042	ERS1195414	2015	06C	06C
PHESPV1436	ERX1510420	ERR1440043	ERS1195415	2015	09V	09V
PHESPV1437	ERX1510421	ERR1440044	ERS1195416	2015	23F	23F
PHESPV1438	ERX1510422	ERR1440045	ERS1195417	2015	24F	Serogroup 24
PHESPV1439	ERX1510423	ERR1440046	ERS1195418	2015	17F	17F
PHESPV1440	ERX1510424	ERR1440047	ERS1195419	2015	07F	07F
PHESPV1441	ERX1510425	ERR1440048	ERS1195420	2015	21	21
PHESPV1442	ERX1510426	ERR1440049	ERS1195421	2015	07F	07F
PHESPV1443	ERX1510427	ERR1440050	ERS1195422	2015	1	1
PHESPV1444	ERX1510428	ERR1440051	ERS1195423	2015	12F	12F
PHESPV1445	ERX1510429	ERR1440052	ERS1195424	2015	10B	10B
PHESPV1446	ERX1510430	ERR1440053	ERS1195425	2015	07A	Mixed: ['07A', '07F']
PHESPV1447	ERX1510431	ERR1440054	ERS1195426	2015	28A	28A
PHESPV1448	ERX1510432	ERR1440055	ERS1195427	2015	20	20
PHESPV1449	ERX1510433	ERR1440056	ERS1195428	2015	27	27
PHESPV1450	ERX1510434	ERR1440057	ERS1195429	2015	12F	12F
PHESPV1451	ERX1510435	ERR1440058	ERS1195430	2015	3	3
PHESPV1452	ERX1510436	ERR1440059	ERS1195431	2015	10A	10A
PHESPV1453	ERX1510437	ERR1440060	ERS1195432	2015	07F	07F
PHESPV1454	ERX1510438	ERR1440061	ERS1195433	2015	12F	12F
PHESPV1455	ERX1510439	ERR1440062	ERS1195434	2015	8	8
PHESPV1456	ERX1510440	ERR1440063	ERS1195435	2015	8	8
PHESPV1458	ERX1510441	ERR1440064	ERS1195436	2015	09N	09N
PHESPV1459	ERX1510442	ERR1440065	ERS1195437	2015	4	4
PHESPV1460	ERX1510443	ERR1440066	ERS1195438	2015	18C	18C
PHESPV1461	ERX1510444	ERR1440067	ERS1195439	2015	09V	09V
PHESPV1462	ERX1510445	ERR1440068	ERS1195440	2015	14	14
PHESPV1463	ERX1510446	ERR1440069	ERS1195441	2015	20	20
PHESPV1464	ERX1510447	ERR1440070	ERS1195442	2015	14	14
PHESPV1465	ERX1510448	ERR1440071	ERS1195443	2015	06A	06A
PHESPV1466	ERX1510449	ERR1440072	ERS1195444	2015	1	1
PHESPV1467	ERX1510450	ERR1440073	ERS1195445	2015	14	14
PHESPV1468	ERX1510451	ERR1440074	ERS1195446	2015	4	4
PHESPV1469	ERX1510452	ERR1440075	ERS1195447	2015	1	1
PHESPV1470	ERX1510453	ERR1440076	ERS1195448	2015	12F	12F
PHESPV1471	ERX1510454	ERR1440077	ERS1195449	2015	06A	06A
PHESPV1472	ERX1510455	ERR1440078	ERS1195450	2015	15B/C	15B/C
PHESPV1473	ERX1510456	ERR1440079	ERS1195451	2015	15B/C	15B
PHESPV1474	ERX1510457	ERR1440080	ERS1195452	2015	22F	22F
PHESPV1475	ERX1510458	ERR1440081	ERS1195453	2015	09N	09N
PHESPV1476	ERX1510459	ERR1440082	ERS1195454	2015	09N	09N
PHESPV1477	ERX1510460	ERR1440083	ERS1195455	2015	07F	07F
PHESPV1478	ERX1510461	ERR1440084	ERS1195456	2015	10A	10A
PHESPV1479	ERX1510462	ERR1440085	ERS1195457	2015	8	8
PHESPV1480	ERX1510463	ERR1440086	ERS1195458	2015	12F	12F
PHESPV1481	ERX1510464	ERR1440087	ERS1195459	2015	3	3
PHESPV1482	ERX1510465	ERR1440088	ERS1195460	2015	8	8
PHESPV1483	ERX1510466	ERR1440089	ERS1195461	2015	06A	06A
PHESPV1484	ERX1510467	ERR1440090	ERS1195462	2015	8	8
PHESPV1485	ERX1510468	ERR1440091	ERS1195463	2015	12F	12F
PHESPV1486	ERX1510469	ERR1440092	ERS1195464	2015	31	31
PHESPV1487	ERX1510470	ERR1440093	ERS1195465	2015	8	8
PHESPV1488	ERX1510471	ERR1440094	ERS1195466	2015	8	8
PHESPV1489	ERX1510472	ERR1440095	ERS1195467	2015	10F	10F
PHESPV1490	ERX1510473	ERR1440096	ERS1195468	2015	09L	09L
PHESPV1491	ERX1510474	ERR1440097	ERS1195469	2015	07B	07B
PHESPV1492	ERX1510475	ERR1440098	ERS1195470	2015	10A	10A
PHESPV1493	ERX1510476	ERR1440099	ERS1195471	2015	19A	19A
PHESPV1494	ERX1510477	ERR1440100	ERS1195472	2015	33F	33F
PHESPV1495	ERX1510478	ERR1440101	ERS1195473	2015	20	20
PHESPV1496	ERX1510479	ERR1440102	ERS1195474	2015	1	1
PHESPV1497	ERX1510480	ERR1440103	ERS1195475	2015	17F	17F
PHESPV1498	ERX1510481	ERR1440104	ERS1195476	2015	34	34
PHESPV1499	ERX1510482	ERR1440105	ERS1195477	2015	21	21
PHESPV1500	ERX1510483	ERR1440106	ERS1195478	2015	22F	22F
PHESPV1501	ERX1510484	ERR1440107	ERS1195479	2015	35F	35F
PHESPV1502	ERX1510485	ERR1440108	ERS1195480	2015	35F	35F
PHESPV1503	ERX1510486	ERR1440109	ERS1195481	2015	31	31
PHESPV1504	ERX1510487	ERR1440110	ERS1195482	2015	8	8
PHESPV1505	ERX1510488	ERR1440111	ERS1195483	2015	8	8
PHESPV1506	ERX1510489	ERR1440112	ERS1195484	2015	8	8
PHESPV1507	ERX1510490	ERR1440113	ERS1195485	2015	33F	33F
PHESPV1508	ERX1510491	ERR1440114	ERS1195486	2015	24F	Serogroup 24
PHESPV1509	ERX1510492	ERR1440115	ERS1195487	2015	09V	09V
PHESPV1510	ERX1510493	ERR1440116	ERS1195488	2015	09V	09V
PHESPV1511	ERX1510494	ERR1440117	ERS1195489	2015	3	3
PHESPV1512	ERX1510495	ERR1440118	ERS1195490	2015	33F	33F
PHESPV1513	ERX1510496	ERR1440119	ERS1195491	2015	06A	06A
PHESPV1514	ERX1510497	ERR1440120	ERS1195492	2015	12F	12F
PHESPV1515	ERX1510498	ERR1440121	ERS1195493	2015	18C	18C
PHESPV1516	ERX1510499	ERR1440122	ERS1195494	2015	15A	15A
PHESPV1517	ERX1510500	ERR1440123	ERS1195495	2015	22F	22F
PHESPV1518	ERX1510501	ERR1440124	ERS1195496	2015	09V	09V
PHESPV1519	ERX1510502	ERR1440125	ERS1195497	2015	07F	07F
PHESPV1520	ERX1510503	ERR1440126	ERS1195498	2015	09V	09V
PHESPV1521	ERX1510504	ERR1440127	ERS1195499	2015	06B	06E(06B)
PHESPV1522	ERX1510505	ERR1440128	ERS1195500	2015	34	34
PHESPV1523	ERX1510506	ERR1440129	ERS1195501	2015	14	14
PHESPV1524	ERX1510507	ERR1440130	ERS1195502	2015	09V	09V
PHESPV1525	ERX1510508	ERR1440131	ERS1195503	2015	20	20
PHESPV1526	ERX1510509	ERR1440132	ERS1195504	2015	20	20
PHESPV1527	ERX1510510	ERR1440133	ERS1195505	2015	4	4
PHESPV1528	ERX1510511	ERR1440134	ERS1195506	2015	Serogroup 24	Serogroup 24
PHESPV1529	ERX1510512	ERR1440135	ERS1195507	2015	06B	06E(06B)
PHESPV1530	ERX1510513	ERR1440136	ERS1195508	2015	27	27
PHESPV1531	ERX1510514	ERR1440137	ERS1195509	2015	20	20
PHESPV1532	ERX1510515	ERR1440138	ERS1195510	2015	17F	17F
PHESPV1533	ERX1510516	ERR1440139	ERS1195511	2015	20	20
PHESPV1534	ERX1510517	ERR1440140	ERS1195512	2015	06B	06B
PHESPV1535	ERX1510518	ERR1440141	ERS1195513	2015	31	31
PHESPV1536	ERX1510519	ERR1440142	ERS1195514	2015	20	20
PHESPV1537	ERX1510520	ERR1440143	ERS1195515	2015	21	21
PHESPV1538	ERX1510521	ERR1440144	ERS1195516	2015	38	38
PHESPV1539	ERX1510522	ERR1440145	ERS1195517	2015	38	38
PHESPV1540	ERX1510523	ERR1440146	ERS1195518	2015	17F	17F
PHESPV1541	ERX1510524	ERR1440147	ERS1195519	2015	17F	17F
PHESPV1542	ERX1510525	ERR1440148	ERS1195520	2015	20	20
PHESPV1543	ERX1510526	ERR1440149	ERS1195521	2015	17F	17F
PHESPV1544	ERX1510527	ERR1440150	ERS1195522	2015	21	21
PHESPV1545	ERX1510528	ERR1440151	ERS1195523	2015	17F	17F
PHESPV1546	ERX1510529	ERR1440152	ERS1195524	2015	21	21
PHESPV1547	ERX1510530	ERR1440153	ERS1195525	2015	06A	06A
PHESPV1548	ERX1510531	ERR1440154	ERS1195526	2015	29	29
PHESPV1549	ERX1510532	ERR1440155	ERS1195527	2015	31	31
PHESPV1550	ERX1510533	ERR1440156	ERS1195528	2015	31	31
PHESPV1551	ERX1510534	ERR1440157	ERS1195529	2015	18A	18A
PHESPV1552	ERX1510535	ERR1440158	ERS1195530	2015	17F	17F
PHESPV1553	ERX1510536	ERR1440159	ERS1195531	2015	34	34
PHESPV1554	ERX1510537	ERR1440160	ERS1195532	2015	21	21
PHESPV1555	ERX1510538	ERR1440161	ERS1195533	2015	23F	23F
PHESPV1556	ERX1510539	ERR1440162	ERS1195534	2015	06B	06E(06B)
PHESPV1557	ERX1510540	ERR1440163	ERS1195535	2015	38	38
PHESPV1558	ERX1510541	ERR1440164	ERS1195536	2015	4	4
PHESPV1559	ERX1510542	ERR1440165	ERS1195537	2015	20	20
PHESPV1560	ERX1510543	ERR1440166	ERS1195538	2015	31	31
PHESPV1561	ERX1510544	ERR1440167	ERS1195539	2015	17F	17F
PHESPV1562	ERX1510545	ERR1440168	ERS1195540	2015	19F	19F
PHESPV1563	ERX1510546	ERR1440169	ERS1195541	2015	31	31
PHESPV1564	ERX1510547	ERR1440170	ERS1195542	2015	38	38
PHESPV1565	ERX1510548	ERR1440171	ERS1195543	2015	21	21
PHESPV1566	ERX1510549	ERR1440172	ERS1195544	2015	19F	19F
PHESPV1567	ERX1510550	ERR1440173	ERS1195545	2015	12A	Failed
PHESPV1568	ERX1510551	ERR1440174	ERS1195546	2015	NTR	Failed
PHESPV1569	ERX1510552	ERR1440175	ERS1195547	2015	38	38
PHESPV1570	ERX1510553	ERR1440176	ERS1195548	2015	31	31
PHESPV1571	ERX1510554	ERR1440177	ERS1195549	2015	17F	17F
PHESPV1572	ERX1510555	ERR1440178	ERS1195550	2015	Serogroup 24	Serogroup 24
PHESPV1573	ERX1510556	ERR1440179	ERS1195551	2015	27	27
PHESPV1574	ERX1510557	ERR1440180	ERS1195552	2015	19A	19A
PHESPV1575	ERX1510558	ERR1440181	ERS1195553	2015	09V	09V
PHESPV1576	ERX1510559	ERR1440182	ERS1195554	2015	19F	19F
PHESPV1577	ERX1510560	ERR1440183	ERS1195555	2015	17F	17F
PHESPV1578	ERX1510561	ERR1440184	ERS1195556	2015	18C	18C
PHESPV1579	ERX1510562	ERR1440185	ERS1195557	2015	09V	09V
PHESPV1580	ERX1510563	ERR1440186	ERS1195558	2015	20	20
PHESPV1581	ERX1510564	ERR1440187	ERS1195559	2015	13	13
PHESPV1582	ERX1510565	ERR1440188	ERS1195560	2015	35F	35F
PHESPV1583	ERX1510566	ERR1440189	ERS1195561	2015	20	20
PHESPV1584	ERX1510567	ERR1440190	ERS1195562	2015	10F	10F
PHESPV1585	ERX1510568	ERR1440191	ERS1195563	2015	1	1
PHESPV1586	ERX1510569	ERR1440192	ERS1195564	2015	20	20
PHESPV1587	ERX1510570	ERR1440193	ERS1195565	2015	31	31
PHESPV1588	ERX1510571	ERR1440194	ERS1195566	2015	10A	10A
PHESPV1589	ERX1510572	ERR1440195	ERS1195567	2015	35A	35A
PHESPV1590	ERX1510573	ERR1440196	ERS1195568	2015	10A	10A
PHESPV1591	ERX1510574	ERR1440197	ERS1195569	2015	20	20
PHESPV1592	ERX1510575	ERR1440198	ERS1195570	2015	1	1
PHESPV1593	ERX1510576	ERR1440199	ERS1195571	2015	18C	18C
PHESPV1594	ERX1510577	ERR1440200	ERS1195572	2015	07C	07C
PHESPV1595	ERX1510578	ERR1440201	ERS1195573	2015	35F	35F
PHESPV1596	ERX1510579	ERR1440202	ERS1195574	2015	17F	17F
PHESPV1597	ERX1510580	ERR1440203	ERS1195575	2015	23F	23F
PHESPV1598	ERX1510581	ERR1440204	ERS1195576	2015	21	21
PHESPV1599	ERX1510582	ERR1440205	ERS1195577	2015	21	21
PHESPV1600	ERX1510583	ERR1440206	ERS1195578	2015	35F	35F
PHESPV1601	ERX1510584	ERR1440207	ERS1195579	2015	09V	09V
PHESPV1602	ERX1510585	ERR1440208	ERS1195580	2015	17F	17F
PHESPV1603	ERX1510586	ERR1440209	ERS1195581	2015	10A	10A
PHESPV1604	ERX1510587	ERR1440210	ERS1195582	2015	19F	19F
PHESPV1605	ERX1510588	ERR1440211	ERS1195583	2015	11A	11A
PHESPV1606	ERX1510589	ERR1440212	ERS1195584	2015	23F	Failed
PHESPV1607	ERX1510590	ERR1440213	ERS1195585	2015	31	31
PHESPV1608	ERX1510591	ERR1440214	ERS1195586	2015	09V	09V
PHESPV1609	ERX1510592	ERR1440215	ERS1195587	2015	11A	11A
PHESPV1610	ERX1510593	ERR1440216	ERS1195588	2015	10A	10A
PHESPV1611	ERX1510594	ERR1440217	ERS1195589	2015	31	31
PHESPV1612	ERX1510595	ERR1440218	ERS1195590	2015	31	31
PHESPV1613	ERX1510596	ERR1440219	ERS1195591	2015	10A	10A
PHESPV1614	ERX1510597	ERR1440220	ERS1195592	2015	11A	11A
PHESPV1615	ERX1510598	ERR1440221	ERS1195593	2015	10A	10A
PHESPV1616	ERX1510599	ERR1440222	ERS1195594	2015	11A	11A
PHESPV1617	ERX1510600	ERR1440223	ERS1195595	2015	10A	10A
PHESPV1618	ERX1510601	ERR1440224	ERS1195596	2015	20	20
PHESPV1619	ERX1510602	ERR1440225	ERS1195597	2015	35F	35F
PHESPV1620	ERX1510603	ERR1440226	ERS1195598	2015	35F	35F
PHESPV1621	ERX1510604	ERR1440227	ERS1195599	2015	35B	35B
PHESPV1622	ERX1510605	ERR1440228	ERS1195600	2015	20	20
PHESPV1623	ERX1510606	ERR1440229	ERS1195601	2015	10A	10A
PHESPV1624	ERX1510607	ERR1440230	ERS1195602	2015	10A	10A
PHESPV1625	ERX1510608	ERR1440231	ERS1195603	2015	31	31
PHESPV1626	ERX1510609	ERR1440232	ERS1195604	2015	23A	23A
PHESPV1627	ERX1510610	ERR1440233	ERS1195605	2015	23A	23A
PHESPV1628	ERX1510611	ERR1440234	ERS1195606	2015	35F	35F
PHESPV1629	ERX1510612	ERR1440235	ERS1195607	2015	06B	06B
PHESPV1630	ERX1510613	ERR1440236	ERS1195608	2015	10A	10A
PHESPV1631	ERX1510614	ERR1440237	ERS1195609	2015	17F	17F
PHESPV1632	ERX1510615	ERR1440238	ERS1195610	2015	23F	23F
PHESPV1633	ERX1510616	ERR1440239	ERS1195611	2015	35B	35B
PHESPV1634	ERX1510617	ERR1440240	ERS1195612	2015	20	20
PHESPV1635	ERX1510618	ERR1440241	ERS1195613	2015	23A	23A
PHESPV1636	ERX1510619	ERR1440242	ERS1195614	2015	10A	10A
PHESPV1637	ERX1510620	ERR1440243	ERS1195615	2015	10F	10F
PHESPV1638	ERX1510621	ERR1440244	ERS1195616	2015	10A	10A
PHESPV1639	ERX1510622	ERR1440245	ERS1195617	2015	10A	10A
PHESPV1640	ERX1510623	ERR1440246	ERS1195618	2015	06A	06E(06A)
PHESPV1641	ERX1510624	ERR1440247	ERS1195619	2015	11A	11A
PHESPV1642	ERX1510625	ERR1440248	ERS1195620	2015	38	38
PHESPV1643	ERX1510626	ERR1440249	ERS1195621	2015	11A	11A
PHESPV1644	ERX1510627	ERR1440250	ERS1195622	2015	10A	10A
PHESPV1645	ERX1510628	ERR1440251	ERS1195623	2015	17F	17F
PHESPV1646	ERX1510629	ERR1440252	ERS1195624	2015	10A	10A
PHESPV1647	ERX1510630	ERR1440253	ERS1195625	2015	14	14
PHESPV1648	ERX1510631	ERR1440254	ERS1195626	2015	23F	23B
PHESPV1649	ERX1510632	ERR1440255	ERS1195627	2015	11A	11A
PHESPV1650	ERX1510633	ERR1440256	ERS1195628	2015	23F	23B1
PHESPV1651	ERX1510634	ERR1440257	ERS1195629	2015	17F	17F
PHESPV1652	ERX1510635	ERR1440258	ERS1195630	2015	07A	07F
PHESPV1653	ERX1510636	ERR1440259	ERS1195631	2015	11A	11A
PHESPV1654	ERX1510637	ERR1440260	ERS1195632	2015	35F	34
PHESPV1655	ERX1510638	ERR1440261	ERS1195633	2015	38	38
PHESPV1656	ERX1510639	ERR1440262	ERS1195634	2015	35B	35B
PHESPV1657	ERX1510640	ERR1440263	ERS1195635	2015	38	Failed
PHESPV1658	ERX1510641	ERR1440264	ERS1195636	2015	11A	11A
PHESPV1659	ERX1510642	ERR1440265	ERS1195637	2015	23A	23A
PHESPV1660	ERX1510643	ERR1440266	ERS1195638	2015	31	31
PHESPV1661	ERX1510644	ERR1440267	ERS1195639	2015	33F	33F
PHESPV1662	ERX1510645	ERR1440268	ERS1195640	2015	19F	19F
PHESPV1663	ERX1510646	ERR1440269	ERS1195641	2015	33F	33F
PHESPV1664	ERX1510647	ERR1440270	ERS1195642	2015	18A	18A
PHESPV1665	ERX1510648	ERR1440271	ERS1195643	2015	31	31
PHESPV1666	ERX1510649	ERR1440272	ERS1195644	2015	21	21
PHESPV1667	ERX1510650	ERR1440273	ERS1195645	2015	10A	10A
PHESPV1668	ERX1510651	ERR1440274	ERS1195646	2015	11A	16F
PHESPV1669	ERX1510652	ERR1440275	ERS1195647	2015	10A	10A
PHESPV1670	ERX1510653	ERR1440276	ERS1195648	2015	10A	10A
PHESPV1671	ERX1510654	ERR1440277	ERS1195649	2015	10A	10A
PHESPV1672	ERX1510655	ERR1440278	ERS1195650	2015	Serogroup 24	Serogroup 24
PHESPV1673	ERX1510656	ERR1440279	ERS1195651	2015	38	38
PHESPV1674	ERX1510657	ERR1440280	ERS1195652	2015	16F	16F
PHESPV1675	ERX1510658	ERR1440281	ERS1195653	2015	11A	11A
PHESPV1676	ERX1510659	ERR1440282	ERS1195654	2015	33F	33F
PHESPV1677	ERX1510660	ERR1440283	ERS1195655	2015	23A	23A
PHESPV1678	ERX1510661	ERR1440284	ERS1195656	2015	10A	10A
PHESPV1679	ERX1510662	ERR1440285	ERS1195657	2015	38	38
PHESPV1680	ERX1510663	ERR1440286	ERS1195658	2015	38	38
PHESPV1681	ERX1510664	ERR1440287	ERS1195659	2015	10A	10A
PHESPV1682	ERX1510665	ERR1440288	ERS1195660	2015	33F	33F
PHESPV1683	ERX1510666	ERR1440289	ERS1195661	2015	33F	33F
PHESPV1684	ERX1510667	ERR1440290	ERS1195662	2015	4	4
PHESPV1685	ERX1510668	ERR1440291	ERS1195663	2015	20	20
PHESPV1686	ERX1510669	ERR1440292	ERS1195664	2015	27	27
PHESPV1687	ERX1510670	ERR1440293	ERS1195665	2015	11A	11A
PHESPV1688	ERX1510671	ERR1440294	ERS1195666	2015	35F	35F
PHESPV1689	ERX1510672	ERR1440295	ERS1195667	2015	31	31
PHESPV1690	ERX1510673	ERR1440296	ERS1195668	2015	20	20
PHESPV1691	ERX1510674	ERR1440297	ERS1195669	2015	33F	33F
PHESPV1692	ERX1510675	ERR1440298	ERS1195670	2015	20	20
PHESPV1693	ERX1510676	ERR1440299	ERS1195671	2015	17F	17F
PHESPV1694	ERX1510677	ERR1440300	ERS1195672	2015	33F	33F
PHESPV1695	ERX1510678	ERR1440301	ERS1195673	2015	21	21
PHESPV1696	ERX1510679	ERR1440302	ERS1195674	2015	33F	33F
PHESPV1697	ERX1510680	ERR1440303	ERS1195675	2015	23A	23A
PHESPV1698	ERX1510681	ERR1440304	ERS1195676	2015	10A	10A
PHESPV1699	ERX1510682	ERR1440305	ERS1195677	2015	1	1
PHESPV1700	ERX1510683	ERR1440306	ERS1195678	2015	11A	11A
PHESPV1701	ERX1510684	ERR1440307	ERS1195679	2015	11A	11A
PHESPV1702	ERX1510685	ERR1440308	ERS1195680	2015	33F	33F
PHESPV1703	ERX1510686	ERR1440309	ERS1195681	2015	16F	16F
PHESPV1704	ERX1510687	ERR1440310	ERS1195682	2015	17F	17F
PHESPV1705	ERX1510688	ERR1440311	ERS1195683	2015	17F	17F
PHESPV1706	ERX1510689	ERR1440312	ERS1195684	2015	23A	23A
PHESPV1707	ERX1510690	ERR1440313	ERS1195685	2015	16F	16F
PHESPV1708	ERX1510691	ERR1440314	ERS1195686	2015	23A	23A
PHESPV1709	ERX1510692	ERR1440315	ERS1195687	2015	16F	16F
PHESPV1710	ERX1510693	ERR1440316	ERS1195688	2015	23A	23A
PHESPV1711	ERX1510694	ERR1440317	ERS1195689	2015	38	38
PHESPV1712	ERX1510695	ERR1440318	ERS1195690	2015	07F	07F
PHESPV1713	ERX1510696	ERR1440319	ERS1195691	2015	23F	23F
PHESPV1714	ERX1510697	ERR1440320	ERS1195692	2015	11A	11A
PHESPV1715	ERX1510698	ERR1440321	ERS1195693	2015	35B	35B
PHESPV1716	ERX1510699	ERR1440322	ERS1195694	2015	07A	07F
PHESPV1717	ERX1510700	ERR1440323	ERS1195695	2015	07F	07F
PHESPV1718	ERX1510701	ERR1440324	ERS1195696	2015	18A	18A
PHESPV1719	ERX1510702	ERR1440325	ERS1195697	2016	35F	35F
PHESPV1720	ERX1510703	ERR1440326	ERS1195698	2016	07F	07F
PHESPV1721	ERX1510704	ERR1440327	ERS1195699	2016	35F	35F
PHESPV1722	ERX1510705	ERR1440328	ERS1195700	2016	38	38
PHESPV1723	ERX1510706	ERR1440329	ERS1195701	2016	31	31
PHESPV1724	ERX1510707	ERR1440330	ERS1195702	2016	16F	16F
PHESPV1725	ERX1510708	ERR1440331	ERS1195703	2016	33F	33F
PHESPV1726	ERX1510709	ERR1440332	ERS1195704	2016	17F	17F
PHESPV1727	ERX1510710	ERR1440333	ERS1195705	2016	10A	10A
PHESPV1728	ERX1510711	ERR1440334	ERS1195706	2016	23A	23A
PHESPV1729	ERX1510712	ERR1440335	ERS1195707	2016	16F	16F
PHESPV1730	ERX1510713	ERR1440336	ERS1195708	2016	17F	17F
PHESPV1731	ERX1510714	ERR1440337	ERS1195709	2016	33F	33F
PHESPV1732	ERX1510715	ERR1440338	ERS1195710	2016	11A	11A
PHESPV1733	ERX1510716	ERR1440339	ERS1195711	2016	10A	10A
PHESPV1734	ERX1510717	ERR1440340	ERS1195712	2016	11A	16F
PHESPV1735	ERX1510718	ERR1440341	ERS1195713	2016	07F	07F
PHESPV1736	ERX1510719	ERR1440342	ERS1195714	2016	11A	11A
PHESPV1737	ERX1510720	ERR1440343	ERS1195715	2016	24F	Serogroup 24
PHESPV1738	ERX1510721	ERR1440344	ERS1195716	2016	33F	33F
PHESPV1739	ERX1510722	ERR1440345	ERS1195717	2016	24F	Serogroup 24
PHESPV1740	ERX1510723	ERR1440346	ERS1195718	2016	33F	33F
PHESPV1741	ERX1510724	ERR1440347	ERS1195719	2016	24F	Serogroup 24
PHESPV1742	ERX1510725	ERR1440348	ERS1195720	2016	11A	11A
PHESPV1743	ERX1510726	ERR1440349	ERS1195721	2016	NTR	35A
PHESPV1744	ERX1510727	ERR1440350	ERS1195722	2016	33F	33F
PHESPV1745	ERX1510728	ERR1440351	ERS1195723	2016	3	3
PHESPV1746	ERX1510729	ERR1440352	ERS1195724	2016	3	3
PHESPV1747	ERX1510730	ERR1440353	ERS1195725	2016	24F	Serogroup 24
PHESPV1748	ERX1510731	ERR1440354	ERS1195726	2016	33F	33F
PHESPV1749	ERX1510732	ERR1440355	ERS1195727	2016	07F	07F
PHESPV1750	ERX1510733	ERR1440356	ERS1195728	2016	4	4
PHESPV1751	ERX1510734	ERR1440357	ERS1195729	2016	11A	11A
PHESPV1752	ERX1510735	ERR1440358	ERS1195730	2016	33F	33F
PHESPV1753	ERX1510736	ERR1440359	ERS1195731	2016	07F	07F
PHESPV1754	ERX1510737	ERR1440360	ERS1195732	2016	19F	19F
PHESPV1755	ERX1510738	ERR1440361	ERS1195733	2016	3	3
PHESPV1756	ERX1510739	ERR1440362	ERS1195734	2016	11A	11A
PHESPV1757	ERX1510740	ERR1440363	ERS1195735	2016	09N	09N
PHESPV1758	ERX1510741	ERR1440364	ERS1195736	2016	09N	09N
PHESPV1759	ERX1510742	ERR1440365	ERS1195737	2016	10A	10A
PHESPV1760	ERX1510743	ERR1440366	ERS1195738	2016	8	8
PHESPV1761	ERX1510744	ERR1440367	ERS1195739	2016	35B	35B
PHESPV1762	ERX1510745	ERR1440368	ERS1195740	2016	09N	09N
PHESPV1763	ERX1510746	ERR1440369	ERS1195741	2016	11A	11A
PHESPV1764	ERX1510747	ERR1440370	ERS1195742	2016	09N	09N
PHESPV1765	ERX1510748	ERR1440371	ERS1195743	2016	10A	10A
PHESPV1766	ERX1510749	ERR1440372	ERS1195744	2016	3	3
PHESPV1767	ERX1510750	ERR1440373	ERS1195745	2016	33F	33F
PHESPV1768	ERX1510751	ERR1440374	ERS1195746	2016	12F	12F
PHESPV1769	ERX1510752	ERR1440375	ERS1195747	2016	10A	10A
PHESPV1770	ERX1510753	ERR1440376	ERS1195748	2016	33F	33F
PHESPV1771	ERX1510754	ERR1440377	ERS1195749	2016	12F	12B
PHESPV1772	ERX1510755	ERR1440378	ERS1195750	2016	12F	12B
PHESPV1773	ERX1510756	ERR1440379	ERS1195751	2016	10A	10A
PHESPV1774	ERX1510757	ERR1440380	ERS1195752	2016	33F	33F
PHESPV1775	ERX1510758	ERR1440381	ERS1195753	2016	12F	12F
PHESPV1776	ERX1510759	ERR1440382	ERS1195754	2016	09N	09N
PHESPV1777	ERX1510760	ERR1440383	ERS1195755	2016	35B	35B
PHESPV1778	ERX1510761	ERR1440384	ERS1195756	2016	07F	07F
PHESPV1779	ERX1510762	ERR1440385	ERS1195757	2016	11A	11A
PHESPV1780	ERX1510763	ERR1440386	ERS1195758	2016	35F	35F
PHESPV1781	ERX1510764	ERR1440387	ERS1195759	2016	19F	19F
PHESPV1782	ERX1510765	ERR1440388	ERS1195760	2016	09N	09N
PHESPV1783	ERX1510766	ERR1440389	ERS1195761	2016	09N	09N
PHESPV1784	ERX1510767	ERR1440390	ERS1195762	2016	33F	33F
PHESPV1785	ERX1510768	ERR1440391	ERS1195763	2016	20	20
PHESPV1786	ERX1510769	ERR1440392	ERS1195764	2016	3	3
PHESPV1787	ERX1510770	ERR1440393	ERS1195765	2016	23A	23A
PHESPV1788	ERX1510771	ERR1440394	ERS1195766	2016	16F	16F
PHESPV1789	ERX1510772	ERR1440395	ERS1195767	2016	12F	12F
PHESPV1790	ERX1510773	ERR1440396	ERS1195768	2016	20	Serogroup 24
PHESPV1791	ERX1510774	ERR1440397	ERS1195769	2016	35B	35B
PHESPV1792	ERX1510775	ERR1440398	ERS1195770	2016	12F	12F
PHESPV1793	ERX1510776	ERR1440399	ERS1195771	2016	06B	06E(06B)
PHESPV1794	ERX1510777	ERR1440400	ERS1195772	2016	33F	33F
PHESPV1795	ERX1510778	ERR1440401	ERS1195773	2016	1	1
PHESPV1796	ERX1510779	ERR1440402	ERS1195774	2016	3	3
PHESPV1797	ERX1510780	ERR1440403	ERS1195775	2016	09N	09N
PHESPV1798	ERX1510781	ERR1440404	ERS1195776	2016	3	3
PHESPV1799	ERX1510782	ERR1440405	ERS1195777	2016	Serogroup 24	Serogroup 24
PHESPV1800	ERX1510783	ERR1440406	ERS1195778	2016	12F	12F
PHESPV1801	ERX1510784	ERR1440407	ERS1195779	2016	12F	12F
PHESPV1802	ERX1510785	ERR1440408	ERS1195780	2016	3	3
PHESPV1803	ERX1510786	ERR1440409	ERS1195781	2016	3	3
PHESPV1804	ERX1510787	ERR1440410	ERS1195782	2016	06D	06D
PHESPV1805	ERX1510788	ERR1440411	ERS1195783	2016	20	20
PHESPV1806	ERX1510789	ERR1440412	ERS1195784	2016	23B	23B
PHESPV1807	ERX1510790	ERR1440413	ERS1195785	2016	09N	09N
PHESPV1808	ERX1510791	ERR1440414	ERS1195786	2015	11A	11A
PHESPV1809	ERX1510792	ERR1440415	ERS1195787	2010	28F	23B
PHESPV1810	ERX1510793	ERR1440416	ERS1195788	2010	Serogroup 33	33F
PHESPV1811	ERX1510794	ERR1440417	ERS1195789	2010	Serogroup 33	33F
PHESPV1812	ERX1510795	ERR1440418	ERS1195790	2011	36	Failed
PHESPV1813	ERX1510796	ERR1440419	ERS1195791	2012	NTR	14
PHESPV1814	ERX1510797	ERR1440420	ERS1195792	2013	14	14
PHESPV1815	ERX1510798	ERR1440421	ERS1195793	2013	18C	18C
PHESPV1816	ERX1510799	ERR1440422	ERS1195794	2013	07C	07C
PHESPV1817	ERX1510800	ERR1440423	ERS1195795	2013	06A	06A
PHESPV1818	ERX1510801	ERR1440424	ERS1195796	2015	15B/C	15B
PHESPV1819	ERX1510802	ERR1440425	ERS1195797	2012	5	5
PHESPV1820	ERX1510803	ERR1440426	ERS1195798	2013	14	14
PHESPV1821	ERX1510804	ERR1440427	ERS1195799	2013	09V	09V
PHESPV1822	ERX1510805	ERR1440428	ERS1195800	2013	18C	18C
PHESPV1823	ERX1510806	ERR1440429	ERS1195801	2013	14	14
PHESPV1824	ERX1510807	ERR1440430	ERS1195802	2013	09V	09V
PHESPV1825	ERX1510808	ERR1440431	ERS1195803	2013	15C	15B/C
PHESPV1826	ERX1510809	ERR1440432	ERS1195804	2013	15C	Mixed: ['15A', '15B/C']
PHESPV1827	ERX1510810	ERR1440433	ERS1195805	2013	18C	18C
PHESPV1828	ERX1510811	ERR1440434	ERS1195806	2013	27	27
PHESPV1829	ERX1510812	ERR1440435	ERS1195807	2013	15C	15B/C
PHESPV1830	ERX1510813	ERR1440436	ERS1195808	2013	14	14
PHESPV1831	ERX1510814	ERR1440437	ERS1195809	2013	27	27
PHESPV1832	ERX1510815	ERR1440438	ERS1195810	2013	34	34
PHESPV1833	ERX1510816	ERR1440439	ERS1195811	2013	13	13
PHESPV1834	ERX1510817	ERR1440440	ERS1195812	2013	14	14
PHESPV1835	ERX1510818	ERR1440441	ERS1195813	2013	06A	06A
PHESPV1836	ERX1510819	ERR1440442	ERS1195814	2013	07C	07C
PHESPV1837	ERX1510820	ERR1440443	ERS1195815	2013	09V	09V
PHESPV1838	ERX1510821	ERR1440444	ERS1195816	2013	18C	18B
PHESPV1839	ERX1510822	ERR1440445	ERS1195817	2013	06A	06A
PHESPV1840	ERX1510823	ERR1440446	ERS1195818	2013	27	27
PHESPV1841	ERX1510824	ERR1440447	ERS1195819	2013	18C	18C
PHESPV1842	ERX1510825	ERR1440448	ERS1195820	2013	5	5
PHESPV1843	ERX1510826	ERR1440449	ERS1195821	2013	13	13
PHESPV1844	ERX1510827	ERR1440450	ERS1195822	2013	18C	18C
PHESPV1845	ERX1510828	ERR1440451	ERS1195823	2013	15C	15A
PHESPV1846	ERX1510829	ERR1440452	ERS1195824	2013	27	27
PHESPV1847	ERX1510830	ERR1440453	ERS1195825	2013	15C	15A
PHESPV1848	ERX1510831	ERR1440454	ERS1195826	2013	15C	15A
PHESPV1849	ERX1510832	ERR1440455	ERS1195827	2013	15C	15C
PHESPV1850	ERX1510833	ERR1440456	ERS1195828	2013	15C	15B
PHESPV1851	ERX1510834	ERR1440457	ERS1195829	2013	27	27
PHESPV1852	ERX1510835	ERR1440458	ERS1195830	2013	06A	06A
PHESPV1853	ERX1510836	ERR1440459	ERS1195831	2013	18C	18C
PHESPV1854	ERX1510837	ERR1440460	ERS1195832	2013	27	27
PHESPV1855	ERX1510838	ERR1440461	ERS1195833	2013	15C	15B/C
PHESPV1856	ERX1510839	ERR1440462	ERS1195834	2012	06A	06A
PHESPV1857	ERX1510840	ERR1440463	ERS1195835	2012	23B	23B
PHESPV1858	ERX1510841	ERR1440464	ERS1195836	2012	23B	23B1
PHESPV1859	ERX1510842	ERR1440465	ERS1195837	2012	23B	23B1
PHESPV1860	ERX1510843	ERR1440466	ERS1195838	2012	23B	23B
PHESPV1861	ERX1510844	ERR1440467	ERS1195839	2012	18C	18C
PHESPV1862	ERX1510845	ERR1440468	ERS1195840	2012	23B	23B
PHESPV1863	ERX1510846	ERR1440469	ERS1195841	2012	23B	23B1
PHESPV1864	ERX1510847	ERR1440470	ERS1195842	2013	5	4
PHESPV1865	ERX1510848	ERR1440471	ERS1195843	2013	18C	18C
PHESPV1866	ERX1510849	ERR1440472	ERS1195844	2013	15C	15B
PHESPV1867	ERX1510850	ERR1440473	ERS1195845	2013	15C	15B
PHESPV1868	ERX1510851	ERR1440474	ERS1195846	2013	15C	15A
PHESPV1869	ERX1510852	ERR1440475	ERS1195847	2013	15C	15A
PHESPV1870	ERX1510853	ERR1440476	ERS1195848	2013	06A	06A
PHESPV1871	ERX1510854	ERR1440477	ERS1195849	2013	18C	18C
PHESPV1872	ERX1510855	ERR1440478	ERS1195850	2013	18C	18B
PHESPV1873	ERX1510856	ERR1440479	ERS1195851	2013	15C	Failed
PHESPV1874	ERX1510857	ERR1440480	ERS1195852	2013	15A	15A
PHESPV1875	ERX1510858	ERR1440481	ERS1195853	2013	06A	Failed
PHESPV1876	ERX1510859	ERR1440482	ERS1195854	2011	15B	Failed
PHESPV1877	ERX1510860	ERR1440483	ERS1195855	2013	27	27
PHESPV1878	ERX1510861	ERR1440484	ERS1195856	2013	34	34
PHESPV1879	ERX1510862	ERR1440485	ERS1195857	2013	27	27
PHESPV1880	ERX1510863	ERR1440486	ERS1195858	2014	18C	18C
PHESPV1881	ERX1510864	ERR1440487	ERS1195859	2011	13	13
PHESPV1882	ERX1510865	ERR1440488	ERS1195860	2011	37	37
PHESPV1883	ERX1510866	ERR1440489	ERS1195861	2010	29	35B
PHESPV1884	ERX1510867	ERR1440490	ERS1195862	2010	23B	23B
PHESPV1885	ERX1510868	ERR1440491	ERS1195863	2010	23B	23B
PHESPV1886	ERX1510869	ERR1440492	ERS1195864	2010	23B	23B
PHESPV1887	ERX1510870	ERR1440493	ERS1195865	2010	23B	23B
PHESPV1888	ERX1510871	ERR1440494	ERS1195866	2010	29	06C
PHESPV1889	ERX1510872	ERR1440495	ERS1195867	2010	23B	23B
PHESPV1890	ERX1510873	ERR1440496	ERS1195868	2010	23B	23B
PHESPV1891	ERX1510874	ERR1440497	ERS1195869	2012	18C	18C
PHESPV1892	ERX1510875	ERR1440498	ERS1195870	2010	13	13
PHESPV1893	ERX1510876	ERR1440499	ERS1195871	2010	5	5
PHESPV1894	ERX1510877	ERR1440500	ERS1195872	2010	29	29
PHESPV1895	ERX1510878	ERR1440501	ERS1195873	2010	13	13
PHESPV1896	ERX1510879	ERR1440502	ERS1195874	2010	5	5
PHESPV1897	ERX1510880	ERR1440503	ERS1195875	2010	5	5
PHESPV1898	ERX1510881	ERR1440504	ERS1195876	2010	13	13
PHESPV1899	ERX1510882	ERR1440505	ERS1195877	2010	13	13
PHESPV1900	ERX1510883	ERR1440506	ERS1195878	2010	5	5
PHESPV1901	ERX1510884	ERR1440507	ERS1195879	2010	2	2
PHESPV1902	ERX1510885	ERR1440508	ERS1195880	2012	23B	23B1
PHESPV1903	ERX1510886	ERR1440509	ERS1195881	2012	18C	18C
PHESPV1904	ERX1510887	ERR1440510	ERS1195882	2012	06A	06A
PHESPV1905	ERX1510888	ERR1440511	ERS1195883	2012	23B	23B
PHESPV1906	ERX1510889	ERR1440512	ERS1195884	2012	23B	23B1
PHESPV1907	ERX1510890	ERR1440513	ERS1195885	2012	18C	18C
PHESPV1908	ERX1510891	ERR1440514	ERS1195886	2012	13	13
PHESPV1909	ERX1510892	ERR1440515	ERS1195887	2012	27	27
PHESPV1910	ERX1510893	ERR1440516	ERS1195888	2012	5	5
PHESPV1911	ERX1510894	ERR1440517	ERS1195889	2012	13	13
PHESPV1912	ERX1510895	ERR1440518	ERS1195890	2012	09V	09V
PHESPV1913	ERX1510896	ERR1440519	ERS1195891	2012	09V	09V
PHESPV1914	ERX1510897	ERR1440520	ERS1195892	2012	09V	09V
PHESPV1915	ERX1510898	ERR1440521	ERS1195893	2012	29	29
PHESPV1916	ERX1510899	ERR1440522	ERS1195894	2012	18B	18B
PHESPV1917	ERX1510900	ERR1440523	ERS1195895	2010	5	5
PHESPV1918	ERX1510901	ERR1440524	ERS1195896	2010	5	5
PHESPV1919	ERX1510902	ERR1440525	ERS1195897	2010	29	35B
PHESPV1920	ERX1510903	ERR1440526	ERS1195898	2010	5	5
PHESPV1921	ERX1510904	ERR1440527	ERS1195899	2012	5	5
PHESPV1922	ERX1510905	ERR1440528	ERS1195900	2011	23B	23B
PHESPV1923	ERX1510906	ERR1440529	ERS1195901	2011	37	37
PHESPV1924	ERX1510907	ERR1440530	ERS1195902	2011	37	37
PHESPV1925	ERX1510908	ERR1440531	ERS1195903	2011	23B	23B1
PHESPV1926	ERX1510909	ERR1440532	ERS1195904	2011	23B	23B
PHESPV1927	ERX1510910	ERR1440533	ERS1195905	2011	23B	23B
PHESPV1928	ERX1510911	ERR1440534	ERS1195906	2011	23B	23B
PHESPV1929	ERX1510912	ERR1440535	ERS1195907	2011	23B	23B
PHESPV1930	ERX1510913	ERR1440536	ERS1195908	2011	23B	23B
PHESPV1931	ERX1510914	ERR1440537	ERS1195909	2011	23B	23B
PHESPV1932	ERX1510915	ERR1440538	ERS1195910	2011	19B	19B
PHESPV1933	ERX1510916	ERR1440539	ERS1195911	2011	23B	23B
PHESPV1934	ERX1510917	ERR1440540	ERS1195912	2011	23B	23B
PHESPV1935	ERX1510918	ERR1440541	ERS1195913	2011	29	35B
PHESPV1936	ERX1510919	ERR1440542	ERS1195914	2011	5	5
PHESPV1937	ERX1510920	ERR1440543	ERS1195915	2011	5	5
PHESPV1938	ERX1510921	ERR1440544	ERS1195916	2011	37	37
PHESPV1939	ERX1510922	ERR1440545	ERS1195917	2011	13	13
PHESPV1940	ERX1510923	ERR1440546	ERS1195918	2011	37	37
PHESPV1941	ERX1510924	ERR1440547	ERS1195919	2007	10F	10A
PHESPV1942	ERX1510925	ERR1440548	ERS1195920	2007	23B	23B
PHESPV1943	ERX1510926	ERR1440549	ERS1195921	2007	07C	07C
PHESPV1944	ERX1510927	ERR1440550	ERS1195922	2007	23B	23B
PHESPV1945	ERX1510928	ERR1440551	ERS1195923	2007	07C	07C
PHESPV1946	ERX1510929	ERR1440552	ERS1195924	2007	23B	23B
PHESPV1947	ERX1510930	ERR1440553	ERS1195925	2008	18A	18A
PHESPV1948	ERX1510931	ERR1440554	ERS1195926	2008	28A	28A
PHESPV1949	ERX1510932	ERR1440555	ERS1195927	2008	23B	23B
PHESPV1950	ERX1510933	ERR1440556	ERS1195928	2008	23B	23B
PHESPV1951	ERX1510934	ERR1440557	ERS1195929	2008	35C	35B
PHESPV1952	ERX1510935	ERR1440558	ERS1195930	2008	28A	28A
PHESPV1953	ERX1510936	ERR1440559	ERS1195931	2007	28A	28A
PHESPV1954	ERX1510937	ERR1440560	ERS1195932	2007	23B	23B
PHESPV1955	ERX1510938	ERR1440561	ERS1195933	2007	10F	Failed
PHESPV1956	ERX1510939	ERR1440562	ERS1195934	2007	23B	23B
PHESPV1957	ERX1510940	ERR1440563	ERS1195935	2008	23B	23B
PHESPV1958	ERX1510941	ERR1440564	ERS1195936	2008	28A	28A
PHESPV1959	ERX1510942	ERR1440565	ERS1195937	2008	28A	28A
PHESPV1960	ERX1510943	ERR1440566	ERS1195938	2008	28A	28A
PHESPV1961	ERX1510944	ERR1440567	ERS1195939	2008	23B	23B
PHESPV1962	ERX1510945	ERR1440568	ERS1195940	2008	23B	23B
PHESPV1963	ERX1510946	ERR1440569	ERS1195941	2008	18A	18A
PHESPV1964	ERX1510947	ERR1440570	ERS1195942	2008	23B	23B
PHESPV1965	ERX1510948	ERR1440571	ERS1195943	2008	23B	23B
PHESPV1966	ERX1510949	ERR1440572	ERS1195944	2008	28A	28A
PHESPV1967	ERX1510950	ERR1440573	ERS1195945	2009	5	5
PHESPV1968	ERX1510951	ERR1440574	ERS1195946	2009	28A	28A
PHESPV1969	ERX1510952	ERR1440575	ERS1195947	2009	23B	23B
PHESPV1970	ERX1510953	ERR1440576	ERS1195948	2008	23B	23B
PHESPV1971	ERX1510954	ERR1440577	ERS1195949	2009	18A	18A
PHESPV1972	ERX1510955	ERR1440578	ERS1195950	2009	23B	23B
PHESPV1973	ERX1510956	ERR1440579	ERS1195951	2009	5	5
PHESPV1974	ERX1510957	ERR1440580	ERS1195952	2009	5	5
PHESPV1975	ERX1510958	ERR1440581	ERS1195953	2009	5	5
PHESPV1976	ERX1510959	ERR1440582	ERS1195954	2009	5	5
PHESPV1977	ERX1510960	ERR1440583	ERS1195955	2009	5	5
PHESPV1978	ERX1510961	ERR1440584	ERS1195956	2009	5	5
PHESPV1979	ERX1510962	ERR1440585	ERS1195957	2009	5	5
PHESPV1980	ERX1510963	ERR1440586	ERS1195958	2009	5	5
PHESPV1981	ERX1510964	ERR1440587	ERS1195959	2009	5	5
PHESPV1982	ERX1510965	ERR1440588	ERS1195960	2009	5	5
PHESPV1983	ERX1510966	ERR1440589	ERS1195961	2009	28A	28A
PHESPV1984	ERX1510967	ERR1440590	ERS1195962	2009	5	5
PHESPV1985	ERX1510968	ERR1440591	ERS1195963	2009	5	5
PHESPV1986	ERX1510969	ERR1440592	ERS1195964	2009	5	5
PHESPV1987	ERX1510970	ERR1440593	ERS1195965	2009	5	5
PHESPV1988	ERX1510971	ERR1440594	ERS1195966	2009	23B	23B
PHESPV1989	ERX1510972	ERR1440595	ERS1195967	2009	23B	23B
PHESPV1990	ERX1510973	ERR1440596	ERS1195968	2009	5	5
PHESPV1991	ERX1510974	ERR1440597	ERS1195969	2009	5	5
PHESPV1992	ERX1510975	ERR1440598	ERS1195970	2009	29	29
PHESPV1993	ERX1510976	ERR1440599	ERS1195971	2009	23B	23B
PHESPV1994	ERX1510977	ERR1440600	ERS1195972	2009	23B	23B
PHESPV1995	ERX1510978	ERR1440601	ERS1195973	2009	23B	23B
PHESPV1996	ERX1510979	ERR1440602	ERS1195974	2009	23B	23B
PHESPV1997	ERX1510980	ERR1440603	ERS1195975	2009	23B	23B
PHESPV1998	ERX1510981	ERR1440604	ERS1195976	2009	5	5
PHESPV1999	ERX1510982	ERR1440605	ERS1195977	2009	23B	23B
PHESPV2000	ERX1510983	ERR1440606	ERS1195978	2009	23B	23B
PHESPV2001	ERX1510984	ERR1440607	ERS1195979	2010	29	29
PHESPV2002	ERX1510985	ERR1440608	ERS1195980	2010	13	13
PHESPV2003	ERX1510986	ERR1440609	ERS1195981	2010	29	29
[truncated: 68 more rows]
