# Supplementary material for: Whole genome sequencing of Streptococcus pneumoniae: development, evaluation and verification of targets for serogroup and serotype prediction using an automated pipeline
Source: PeerJ. 2016 Sep 14;4:e2477. doi: 10.7717/peerj.2477 (PMC5028725; doi:10.7717/peerj.2477)
Supplement: Table S3 [file peerj-04-2477-s004.xlsx]

## Sheet: SupplTb3
Supplementary Table 3: Discriminating mutations for genogroup 7B, 7C and 40
Gene	position	07B	07C	40
wcwK	46	[GAT, D, 15]	[GGT, G, 15]	[AAT, N, 15]
wcwK	145	[CTT, L, 48]	[CTT, L, 48]	[TTT, F, 48]
wcwK	385	[TTT, F, 128]	[TGT, C, 128]	[ACT, T, 128]
wcwK	487	[ACT, T, 162]	[GCT, A, 162]	[ACT, T, 162]
wcwK	706	[CAT, H, 235]	[CAT, H, 235]	[TAT, Y, 235]
wcwK	880	[CTT, L, 293]	[CTT, L, 293]	[TTT, F, 293]
wcwK	928	[AAT, N, 309]	[AAT, N, 309]	[AGT, S, 309]
wcwK	937	[GCA, A, 312]	[GAA, E, 312]	[GAA, E, 312]
wcwK	946	[GGT, G, 315]	[GGT, G, 315]	[GAT, D, 315]
