# Supplementary material for: Whole genome sequencing of Streptococcus pneumoniae: development, evaluation and verification of targets for serogroup and serotype prediction using an automated pipeline
Source: PeerJ. 2016 Sep 14;4:e2477. doi: 10.7717/peerj.2477 (PMC5028725; doi:10.7717/peerj.2477)
Supplement: Table S4 [file peerj-04-2477-s005.xlsx]

## Sheet: SupplTb4
Supplementary Table 4: Discriminating mutations for genogroup 9L, 9N
Gene	Proposed Function	Position	9N	9L	Novel 9
wchA	UDP-glucosyl-1-phosphate transferase	504	[TCT, 168, S]	[TAT, 168, Y]	[TAT, 168, Y]
wchA	UDP-glucosyl-1-phosphate transferase	879	[TCA, 293, S]	[CCA, 293, P]	[TCA, 293, S]
wcjA	Glycosyltransferase	414	[TAT, 138, Y]	[CAT, 138, H]	[CAT, 138, H]
wcjA	Glycosyltransferase	429	[AGT, 143, S]	[GGT, 143, G]	[AGT, 143, S]
wcjA	Glycosyltransferase	528	[GGT, 176, G]	[GAT, 176, D]	[GGT, 176, G]
wcjA	Glycosyltransferase	636	[AAT, 212, N]	[GAT, 212, D]	[AAT, 212, N]
wcjA	Glycosyltransferase	852	[TCA, 284, S]	[GCA, 284, A]	[TCA, 284, S]
wcjA	Glycosyltransferase	957	[ACT, 319, T]	[ATT, 319, I]	[ATT, 319, I]
wcjB	Glycosyltransferase	789	[ACC, 263, T]	[GCC, 263, A]	[ACC, 263, T]
wzy	repeat unit polymerase	846	[AAC, 282, N]	[GAC, 282, D]	[GAA, 282, E]
