# Supplementary material for: Whole genome sequencing of Streptococcus pneumoniae: development, evaluation and verification of targets for serogroup and serotype prediction using an automated pipeline
Source: PeerJ. 2016 Sep 14;4:e2477. doi: 10.7717/peerj.2477 (PMC5028725; doi:10.7717/peerj.2477)
Supplement: Table S7 [file peerj-04-2477-s008.xlsx]

## Sheet: SupplTb7
Supplementary Table 7: Discriminating mutations for serogroup 28
Gene	position	28A	28F
wciU	118	[TGT, 39, C]	[TAT, 39, Y]
wciU	214	[ATA, 71, I]	[ATG, 71, M]
wciU	253	[ATG, 84, M]	[CTG, 84, L]
wciU	736	[CAA, 245, Q]	[AAG, 245, K]
wciU	739	[CCA, 246, P]	[TCA, 246, S]
wciU	742	[GTT, 247, V]	[GCT, 247, A]
wciU	751	[GTA, 250, V]	[ATA, 250, I]
wciU	769	[AGT, 256, S]	[AAT, 256, N]
wciU	781	[AAA, 260, K]	[AAT, 260, N]
wciU	838	[TCA, 279, S]	[CCA, 279, P]
wciU	880	[GCT, 293, A]	[GTT, 293, V]
wciU	883	[GGA, 294, G]	[GAA, 294, E]
wciU	892	[GAA, 297, E]	[GAT, 297, D]
wciU	895	[CAA, 298, Q]	[CGA, 298, R]
wciU	913	[GTA, 304, V]	[GCA, 304, A]
wciU	985	[ACG, 328, T]	[ATG, 328, M]
wciU	1024	[ATA, 341, I]	[GTT, 341, V]
wciU	1027	[GCA, 342, A]	[CCA, 342, P]
wciU	1036	[TGT, 345, C]	[TGG, 345, W]
