# Supplementary material for: Whole genome sequencing of Streptococcus pneumoniae: development, evaluation and verification of targets for serogroup and serotype prediction using an automated pipeline
Source: PeerJ. 2016 Sep 14;4:e2477. doi: 10.7717/peerj.2477 (PMC5028725; doi:10.7717/peerj.2477)
Supplement: Table S8 [file peerj-04-2477-s009.xlsx]

## Sheet: SupplTb8
Supplementary Table 8: Discriminating mutations for genogroup 35A, 35C and 42
Gene	position	35A	35C	42
wcrK	pseudo	[1, [248, 249], GA]	[0, [248, 249], G]	[0, [248, 249], G]
mnp1	198	[CGC, 66, R]	[TGC, 66, C]	[TGC, 66, C]
mnp1	288	[GTT, 96, V]	[CTT, 96, L]	[CTT, 96, L]
mnp1	456	[GGC,152, G]	[GAC, 152, D]	[GAC, 152, D]
mnp1	540	[GAC, 180, D]	[GCC, 180, A]	[GCC, 180, A]
mnp1	564	[GAT, 188, D]	[AAT, 188, N]	[AAT, 188, N]
mnp1	594	[CAC, 198, H]	[TAT, 198, Y]	[TAT, 198, Y]
wcrL	453	[CAG, 151, Q]	[CAG, 151, Q]	[CGG, 151, R]
wzh	465	[AGG, 155, R]	[AGG, 155, R]	[ATG, 155, M]
wzh	525	[CGT, 175, R]	[CGT, 175, R]	[CCT, 175, P]
wzh	528	[TAT, 176, Y]	[TAT, 176, Y]	[GAT, 176, D]
wzh	567	[CAG, 189, Q]	[CAG, 189, Q]	[CGT, 189, R]
