# Supplementary material for: Whole genome sequencing of Streptococcus pneumoniae: development, evaluation and verification of targets for serogroup and serotype prediction using an automated pipeline
Source: PeerJ. 2016 Sep 14;4:e2477. doi: 10.7717/peerj.2477 (PMC5028725; doi:10.7717/peerj.2477)
Supplement: Table S9 [file peerj-04-2477-s010.xlsx]

## Sheet: SupplTb9
Supplementary Table 9: Persistantly discordant isolates
WGS_Serotype	Wetlab_Serotype	Gene involved	Mutation involved	Gene Function	Factor Sera	Frequency
41A	41F	wcrX	23delG	O-acetyltranferase	41a, 41b	1
29	35B	capsule-wide	n/a	n/a	35a	1
10A	10B	wcrC	allele	glycosyltransferase	10b, 10d	1
12F	12B	wcxD	M170T	glycosyltransferase	12b, 12c, 12e	1
18C	18A	wciX	presence/absence	acetyltransferase	18c, 18d, 18e	1
18C	18B	wciX	early stop codon at pos 168 in 18B	acetyltranseferase	18d, 18e	2
35C	42	wcrL and wzh	5 SNPs (Table S6)	wcrL, a GT and wzh, a protein-tyrosine phosphatase	35a, 35c, 42a	1
